# Supplementary material for: Persistence of Brucella abortus lineages revealed by genomic characterization and phylodynamic analysis
Source: PLoS Negl Trop Dis. 2020 Apr 14;14(4):e0008235. doi: 10.1371/journal.pntd.0008235 (PMC7182279; doi:10.1371/journal.pntd.0008235)
Supplement: S1 Dataset — MLVA profiles and metadata of B. abortus isolates included in the study. (XLSX) [file pntd.0008235.s001.xlsx]

## Sheet: MLVA_profiles&metadata
MLVA-16 results of newly described B. abortus isolates according to http://microbesgenotyping.i2bc.paris-saclay.fr/
Key	species-biovar	strain	host	sample	year	country	MLVA Index number	bruce06-BRU1322	bruce08-BRU1134	bruce11-BRU211	bruce12-BRU73	bruce42-BRU424	bruce43-BRU379	bruce45-BRU233	bruce55-BRU2066	bruce18-BRU339	bruce19-BRU324	bruce21-BRU329	bruce04-BRU1543	bruce07-BRU1250	bruce09-BRU588	bruce16-BRU548	bruce30-BRU1505	Comments
baboCR1	B. abortus	baboCR1	Bovine	Milk	2003	Costa Rica	2872	4	5	4	11	2	3	3	3	5	40	8	3	6	3	3	6	Isolate and/or MLVA profile previously published in Hernández-Mora et al, 2017 (https://www.ncbi.nlm.nih.gov/pubmed/28797045)
baboCR10	B. abortus	baboCR10	Bovine	Milk	2003	Costa Rica	2875	4	5	4	12	2	1	3	3	6	42	8	3	5	3	3	5	Isolate and/or MLVA profile previously published in Hernández-Mora et al, 2017 (https://www.ncbi.nlm.nih.gov/pubmed/28797045)
baboCR100	B. abortus	baboCR100	Bovine	Milk	2015	Costa Rica	2897	4	5	3	12	2	2	3	3	6	43	8	3	5	3	3	5	Isolate and/or MLVA profile previously published in Hernández-Mora et al, 2017 (https://www.ncbi.nlm.nih.gov/pubmed/28797045)
baboCR101	B. abortus	baboCR101	Bovine	Vaginal swab	2015	Costa Rica	2965	4	5	3	12	2	3	3	3	6	43	8	3	5	3	3	5	Isolate and/or MLVA profile previously published in Hernández-Mora et al, 2017 (https://www.ncbi.nlm.nih.gov/pubmed/28797045)
baboCR103	B. abortus	baboCR103	Bovine	Milk	2015	Costa Rica	2966	4	5	3	12	2	3	3	3	6	43	8	3	5	3	3	5	Isolate and/or MLVA profile previously published in Hernández-Mora et al, 2017 (https://www.ncbi.nlm.nih.gov/pubmed/28797045)
baboCR104	B. abortus	baboCR104	Bovine	Milk	2015	Costa Rica	2967	4	5	3	12	2	2	3	3	6	43	8	3	5	3	3	5	Isolate and/or MLVA profile previously published in Hernández-Mora et al, 2017 (https://www.ncbi.nlm.nih.gov/pubmed/28797045)
baboCR105	B. abortus	baboCR105	Bovine	Vaginal swab	2015	Costa Rica	2898	4	5	3	12	2	3	3	3	6	43	8	3	5	3	3	5	Isolate and/or MLVA profile previously published in Hernández-Mora et al, 2017 (https://www.ncbi.nlm.nih.gov/pubmed/28797045)
baboCR106	B. abortus	baboCR106	Bovine	Milk	2015	Costa Rica	2968	4	5	4	12	2	2	3	3	6	43	8	5	5	3	3	5	Isolate and/or MLVA profile previously published in Hernández-Mora et al, 2017 (https://www.ncbi.nlm.nih.gov/pubmed/28797045)
baboCR107	B. abortus	baboCR107	Bovine	Milk	2015	Costa Rica	2969	4	5	4	12	2	2	3	3	6	43	8	7	5	3	3	5	Isolate and/or MLVA profile previously published in Hernández-Mora et al, 2017 (https://www.ncbi.nlm.nih.gov/pubmed/28797045)
baboCR108	B. abortus	baboCR108	Bovine	Milk	2015	Costa Rica	2970	4	5	4	12	2	2	3	3	6	43	8	5	5	3	3	5	Isolate and/or MLVA profile previously published in Hernández-Mora et al, 2017 (https://www.ncbi.nlm.nih.gov/pubmed/28797045)
baboCR109	B. abortus	baboCR109	Bovine	Milk	2015	Costa Rica	2971	4	5	4	12	2	2	3	3	6	43	8	4	3	3	3	5	Isolate and/or MLVA profile previously published in Hernández-Mora et al, 2017 (https://www.ncbi.nlm.nih.gov/pubmed/28797045)
baboCR11	B. abortus	baboCR11	Bovine	Milk	2003	Costa Rica	2832	4	5	4	12	2	1	3	3	6	42	8	3	4	3	3	5	Isolate and/or MLVA profile previously published in Hernández-Mora et al, 2017 (https://www.ncbi.nlm.nih.gov/pubmed/28797045)
baboCR110	B. abortus	baboCR110	Bovine	Milk	2015	Costa Rica	2972	4	5	4	12	2	2	3	3	6	43	8	4	3	3	3	5	Isolate and/or MLVA profile previously published in Hernández-Mora et al, 2017 (https://www.ncbi.nlm.nih.gov/pubmed/28797045)
baboCR111	B. abortus	baboCR111	Bovine	Milk	2015	Costa Rica	2899	4	5	4	12	2	2	3	3	6	43	8	4	3	3	3	5	Isolate and/or MLVA profile previously published in Hernández-Mora et al, 2017 (https://www.ncbi.nlm.nih.gov/pubmed/28797045)
baboCR112	B. abortus	baboCR112	Bovine	Milk	2015	Costa Rica	2900	4	5	4	12	2	2	3	3	6	43	8	5	5	3	3	5	Isolate and/or MLVA profile previously published in Hernández-Mora et al, 2017 (https://www.ncbi.nlm.nih.gov/pubmed/28797045)
baboCR113	B. abortus	baboCR113	Bovine	Milk	2015	Costa Rica	2901	4	5	4	12	2	2	3	3	6	43	8	8	5	3	3	5	Isolate and/or MLVA profile previously published in Hernández-Mora et al, 2017 (https://www.ncbi.nlm.nih.gov/pubmed/28797045)
baboCR114	B. abortus	baboCR114	Bovine	Milk	2015	Costa Rica	2902	4	5	4	12	2	2	3	3	5	43	8	4	3	3	3	5	Isolate and/or MLVA profile previously published in Hernández-Mora et al, 2017 (https://www.ncbi.nlm.nih.gov/pubmed/28797045)
baboCR115	B. abortus	baboCR115	Bovine	Milk	2015	Costa Rica	2903	4	5	4	12	2	2	3	3	6	43	8	3	5	3	3	5	Isolate and/or MLVA profile previously published in Hernández-Mora et al, 2017 (https://www.ncbi.nlm.nih.gov/pubmed/28797045)
baboCR116	B. abortus	baboCR116	Bovine	Milk	2015	Costa Rica	2973	4	5	4	12	2	2	3	3	6	43	8	3	5	3	3	5	Isolate and/or MLVA profile previously published in Hernández-Mora et al, 2017 (https://www.ncbi.nlm.nih.gov/pubmed/28797045)
baboCR117	B. abortus	baboCR117	Bovine	Milk	2015	Costa Rica	2904	4	5	4	12	2	2	3	3	6	43	8	7	5	3	3	5	Isolate and/or MLVA profile previously published in Hernández-Mora et al, 2017 (https://www.ncbi.nlm.nih.gov/pubmed/28797045)
baboCR118	B. abortus	baboCR118	Bovine	Milk	2015	Costa Rica	2905	4	5	3	12	2	2	3	3	6	43	8	3	5	3	3	5	Isolate and/or MLVA profile previously published in Hernández-Mora et al, 2017 (https://www.ncbi.nlm.nih.gov/pubmed/28797045)
baboCR119	B. abortus	baboCR119	Bovine	Milk	2015	Costa Rica	2906	4	5	3	12	2	2	3	3	6	43	8	3	5	3	3	5	Isolate and/or MLVA profile previously published in Hernández-Mora et al, 2017 (https://www.ncbi.nlm.nih.gov/pubmed/28797045)
baboCR12	B. abortus	baboCR12	Bovine	Milk	2003	Costa Rica	2879	4	5	4	12	2	1	3	3	6	42	8	3	4	3	3	5	Isolate and/or MLVA profile previously published in Hernández-Mora et al, 2017 (https://www.ncbi.nlm.nih.gov/pubmed/28797045)
baboCR121	B. abortus	baboCR121	Bovine	Milk	2015	Costa Rica	2907	4	5	3	12	2	2	3	3	6	43	8	3	5	3	3	5	Isolate and/or MLVA profile previously published in Hernández-Mora et al, 2017 (https://www.ncbi.nlm.nih.gov/pubmed/28797045)
baboCR122	B. abortus	baboCR122	Bovine	Milk	2015	Costa Rica	2908	4	5	3	12	2	2	3	3	6	43	8	3	5	3	3	5	Isolate and/or MLVA profile previously published in Hernández-Mora et al, 2017 (https://www.ncbi.nlm.nih.gov/pubmed/28797045)
baboCR123	B. abortus	baboCR123	Bovine	Milk	2015	Costa Rica	2909	4	5	3	12	2	2	3	3	6	43	8	3	5	3	3	5	Isolate and/or MLVA profile previously published in Hernández-Mora et al, 2017 (https://www.ncbi.nlm.nih.gov/pubmed/28797045)
baboCR124	B. abortus	baboCR124	Bovine	Milk	2015	Costa Rica	2910	4	5	4	12	2	2	3	3	6	43	8	3	5	3	3	5	Isolate and/or MLVA profile previously published in Hernández-Mora et al, 2017 (https://www.ncbi.nlm.nih.gov/pubmed/28797045)
baboCR125	B. abortus	baboCR125	Bovine	Milk	2015	Costa Rica	2911	4	5	4	12	2	2	3	3	6	43	8	8	5	3	3	5	Isolate and/or MLVA profile previously published in Hernández-Mora et al, 2017 (https://www.ncbi.nlm.nih.gov/pubmed/28797045)
baboCR126	B. abortus	baboCR126	Bovine	Milk	2015	Costa Rica	2912	4	5	4	12	2	2	3	3	6	43	8	3	3	3	3	5	Isolate and/or MLVA profile previously published in Hernández-Mora et al, 2017 (https://www.ncbi.nlm.nih.gov/pubmed/28797045)
baboCR127	B. abortus	baboCR127	Bovine	Milk	2016	Costa Rica	2913	4	5	4	12	2	2	3	3	6	43	8	3	5	3	3	5	Isolate and/or MLVA profile previously published in Hernández-Mora et al, 2017 (https://www.ncbi.nlm.nih.gov/pubmed/28797045)
baboCR128	B. abortus	baboCR128	Bovine	Milk	2016	Costa Rica	2914	4	5	4	12	2	2	3	3	6	43	8	3	5	3	3	5	Isolate and/or MLVA profile previously published in Hernández-Mora et al, 2017 (https://www.ncbi.nlm.nih.gov/pubmed/28797045)
baboCR129	B. abortus	baboCR129	Bovine	Milk	2016	Costa Rica	2915	4	5	4	12	2	2	3	3	6	43	8	3	5	3	3	5	Isolate and/or MLVA profile previously published in Hernández-Mora et al, 2017 (https://www.ncbi.nlm.nih.gov/pubmed/28797045)
baboCR13	B. abortus	baboCR13	Bovine	Milk	2003	Costa Rica	2883	4	5	4	12	2	1	3	3	6	42	8	3	4	3	3	5	Isolate and/or MLVA profile previously published in Hernández-Mora et al, 2017 (https://www.ncbi.nlm.nih.gov/pubmed/28797045)
baboCR130	B. abortus	baboCR130	Bovine	Milk	2016	Costa Rica	2916	4	5	4	12	2	2	3	3	6	43	8	3	5	3	3	5	Isolate and/or MLVA profile previously published in Hernández-Mora et al, 2017 (https://www.ncbi.nlm.nih.gov/pubmed/28797045)
baboCR131	B. abortus	baboCR131	Bovine	Milk	2016	Costa Rica	2917	4	5	4	12	2	2	3	3	6	43	8	3	5	3	3	5	Isolate and/or MLVA profile previously published in Hernández-Mora et al, 2017 (https://www.ncbi.nlm.nih.gov/pubmed/28797045)
baboCR132	B. abortus	baboCR132	Bovine	Milk	2016	Costa Rica	2918	4	5	4	12	2	2	3	3	6	43	8	3	5	3	3	5	Isolate and/or MLVA profile previously published in Hernández-Mora et al, 2017 (https://www.ncbi.nlm.nih.gov/pubmed/28797045)
baboCR133	B. abortus	baboCR133	Bovine	Milk	2016	Costa Rica	2919	4	5	4	12	2	2	3	3	6	42	8	3	5	3	3	5	Isolate and/or MLVA profile previously published in Hernández-Mora et al, 2017 (https://www.ncbi.nlm.nih.gov/pubmed/28797045)
baboCR134	B. abortus	baboCR134	Bovine	Milk	2016	Costa Rica	2920	4	5	4	12	2	2	3	3	6	43	8	3	5	3	3	5	Isolate and/or MLVA profile previously published in Hernández-Mora et al, 2017 (https://www.ncbi.nlm.nih.gov/pubmed/28797045)
baboCR135	B. abortus	baboCR135	Bovine	Milk	2016	Costa Rica	2921	4	5	4	12	2	2	3	3	6	43	8	3	5	3	3	5	Isolate and/or MLVA profile previously published in Hernández-Mora et al, 2017 (https://www.ncbi.nlm.nih.gov/pubmed/28797045)
baboCR136	B. abortus	baboCR136	Bovine	Vaginal swab	2016	Costa Rica	2974	4	5	4	12	2	2	3	3	6	43	8	3	5	3	3	5	Isolate and/or MLVA profile previously published in Hernández-Mora et al, 2017 (https://www.ncbi.nlm.nih.gov/pubmed/28797045)
baboCR137	B. abortus	baboCR137	Bovine	Fetus spleen	2016	Costa Rica	2922	4	5	4	12	2	2	3	3	6	43	8	4	4	3	3	5	Isolate and/or MLVA profile previously published in Hernández-Mora et al, 2017 (https://www.ncbi.nlm.nih.gov/pubmed/28797045)
baboCR139	B. abortus	baboCR139	Bovine	Fetus abomasum	2016	Costa Rica	2923	4	5	4	12	2	2	3	3	6	43	8	4	4	3	3	5	Isolate and/or MLVA profile previously published in Hernández-Mora et al, 2017 (https://www.ncbi.nlm.nih.gov/pubmed/28797045)
baboCR140	B. abortus	baboCR140	Bovine	Vaginal swab	2016	Costa Rica	2924	4	5	4	12	2	2	3	3	6	43	8	6	5	3	3	6	Isolate and/or MLVA profile previously published in Hernández-Mora et al, 2017 (https://www.ncbi.nlm.nih.gov/pubmed/28797045)
baboCR141	B. abortus	baboCR141	Bovine	Milk	2016	Costa Rica	2925	4	5	4	12	2	2	3	3	6	43	8	3	5	3	3	6	Isolate and/or MLVA profile previously published in Hernández-Mora et al, 2017 (https://www.ncbi.nlm.nih.gov/pubmed/28797045)
baboCR142	B. abortus	baboCR142	Bovine	Milk	2016	Costa Rica	2926	4	5	4	12	2	2	3	3	6	43	8	3	5	3	3	6	Isolate and/or MLVA profile previously published in Hernández-Mora et al, 2017 (https://www.ncbi.nlm.nih.gov/pubmed/28797045)
baboCR143	B. abortus	baboCR143	Bovine	Milk	2016	Costa Rica	2927	4	5	4	12	2	2	3	3	6	43	8	4	4	3	3	6	Isolate and/or MLVA profile previously published in Hernández-Mora et al, 2017 (https://www.ncbi.nlm.nih.gov/pubmed/28797045)
baboCR144	B. abortus	baboCR144	Bovine	Mesenteric lymph node	2016	Costa Rica	2928	4	5	3	12	2	2	3	3	6	43	8	3	5	3	3	5	Isolate and/or MLVA profile previously published in Hernández-Mora et al, 2017 (https://www.ncbi.nlm.nih.gov/pubmed/28797045)
baboCR145	B. abortus	baboCR145	Bovine	Vaginal swab	2016	Costa Rica		4	5	4	12	2	2	3	3	6	43	8	6	5	3	3	6	This study
baboCR146	B. abortus	baboCR146	Bovine	Milk	2016	Costa Rica	2929	4	5	4	12	2	2	3	3	6	43	8	4	3	3	3	5	Isolate and/or MLVA profile previously published in Hernández-Mora et al, 2017 (https://www.ncbi.nlm.nih.gov/pubmed/28797045)
baboCR147	B. abortus	baboCR147	Bovine	Milk	2016	Costa Rica	2930	4	5	4	12	2	2	3	3	6	43	8	4	3	3	3	5	Isolate and/or MLVA profile previously published in Hernández-Mora et al, 2017 (https://www.ncbi.nlm.nih.gov/pubmed/28797045)
baboCR148	B. abortus	baboCR148	Bovine	Milk	2016	Costa Rica	2931	4	5	4	12	2	2	3	3	6	43	8	4	3	3	3	5	Isolate and/or MLVA profile previously published in Hernández-Mora et al, 2017 (https://www.ncbi.nlm.nih.gov/pubmed/28797045)
baboCR149	B. abortus	baboCR149	Bovine	Milk	2016	Costa Rica	2932	4	5	4	12	2	2	3	3	6	43	8	4	3	3	3	5	Isolate and/or MLVA profile previously published in Hernández-Mora et al, 2017 (https://www.ncbi.nlm.nih.gov/pubmed/28797045)
baboCR150	B. abortus	baboCR150	Bovine	Milk	2016	Costa Rica	2933	4	5	4	12	2	2	3	3	6	43	8	4	3	3	3	5	Isolate and/or MLVA profile previously published in Hernández-Mora et al, 2017 (https://www.ncbi.nlm.nih.gov/pubmed/28797045)
baboCR151	B. abortus	baboCR151	Bovine	Milk		Costa Rica	2975	4	5	4	12	2	2	3	3	6	43	8	4	3	3	3	5	Isolate and/or MLVA profile previously published in Hernández-Mora et al, 2017 (https://www.ncbi.nlm.nih.gov/pubmed/28797045)
baboCR152	B. abortus	baboCR152	Bovine	Milk	2016	Costa Rica		4	5	3	12	2	3	3	3	6	43	8	3	5	3	3	5	This study
baboCR153	B. abortus	baboCR153	Bovine	Vaginal swab	2016	Costa Rica		4	5	3	12	2	3	3	3	6	43	8	3	5	3	3	5	This study
baboCR154	B. abortus	baboCR154	Bovine	Milk	2016	Costa Rica	2976	4	5	3	12	2	3	3	3	6	43	8	3	5	3	3	5	Isolate and/or MLVA profile previously published in Hernández-Mora et al, 2017 (https://www.ncbi.nlm.nih.gov/pubmed/28797045)
baboCR155	B. abortus	baboCR155	Bovine	Milk	2016	Costa Rica	2977	4	5	3	12	2	3	3	3	6	43	8	3	5	3	3	5	Isolate and/or MLVA profile previously published in Hernández-Mora et al, 2017 (https://www.ncbi.nlm.nih.gov/pubmed/28797045)
baboCR156	B. abortus	baboCR156	Bovine	Milk	2016	Costa Rica	2978	4	5	3	12	2	3	3	3	6	43	8	3	5	3	3	5	Isolate and/or MLVA profile previously published in Hernández-Mora et al, 2017 (https://www.ncbi.nlm.nih.gov/pubmed/28797045)
baboCR157	B. abortus	baboCR157	Bovine	Milk	2015	Costa Rica	2934	4	5	4	12	2	2	3	3	6	43	8	3	3	3	3	5	Isolate and/or MLVA profile previously published in Hernández-Mora et al, 2017 (https://www.ncbi.nlm.nih.gov/pubmed/28797045)
baboCR158	B. abortus	baboCR158	Bovine	Milk	2015	Costa Rica	2935	4	5	4	12	2	2	3	3	6	43	8	3	4	3	3	6	Isolate and/or MLVA profile previously published in Hernández-Mora et al, 2017 (https://www.ncbi.nlm.nih.gov/pubmed/28797045)
baboCR159	B. abortus	baboCR159	Bovine	Milk	2015	Costa Rica	2936	4	5	4	12	2	2	3	3	6	43	8	3	4	3	3	6	Isolate and/or MLVA profile previously published in Hernández-Mora et al, 2017 (https://www.ncbi.nlm.nih.gov/pubmed/28797045)
baboCR16	B. abortus	baboCR16	Bovine	Milk	2003	Costa Rica	2869	4	5	4	12	2	3	3	3	6	42	8	3	7	3	3	5	Isolate and/or MLVA profile previously published in Hernández-Mora et al, 2017 (https://www.ncbi.nlm.nih.gov/pubmed/28797045)
baboCR160	B. abortus	baboCR160	Bovine	Milk	2016	Costa Rica	2937	4	5	4	12	2	2	3	3	6	43	8	6	5	3	3	6	Isolate and/or MLVA profile previously published in Hernández-Mora et al, 2017 (https://www.ncbi.nlm.nih.gov/pubmed/28797045)
baboCR161	B. abortus	baboCR161	Bovine	Milk	2016	Costa Rica	2938	4	5	4	12	2	2	3	3	6	43	8	7	5	3	3	5	Isolate and/or MLVA profile previously published in Hernández-Mora et al, 2017 (https://www.ncbi.nlm.nih.gov/pubmed/28797045)
baboCR162	B. abortus	baboCR162	Bovine	Milk	2016	Costa Rica	2939	4	5	4	12	2	2	3	3	6	43	8	4	3	3	3	5	Isolate and/or MLVA profile previously published in Hernández-Mora et al, 2017 (https://www.ncbi.nlm.nih.gov/pubmed/28797045)
baboCR163	B. abortus	baboCR163	Bovine	Unknow	2016	Costa Rica	2940	4	5	3	12	2	3	3	3	6	43	8	3	5	3	3	5	Isolate and/or MLVA profile previously published in Hernández-Mora et al, 2017 (https://www.ncbi.nlm.nih.gov/pubmed/28797045)
baboCR164	B. abortus	baboCR164	Bovine	Unknow	2016	Costa Rica	2941	4	5	4	12	2	2	3	3	6	43	8	4	3	3	3	5	Isolate and/or MLVA profile previously published in Hernández-Mora et al, 2017 (https://www.ncbi.nlm.nih.gov/pubmed/28797045)
baboCR165	B. abortus	baboCR165	Bovine	Unknow	2016	Costa Rica	2942	4	5	4	12	2	2	3	3	6	43	8	6	5	3	3	6	Isolate and/or MLVA profile previously published in Hernández-Mora et al, 2017 (https://www.ncbi.nlm.nih.gov/pubmed/28797045)
baboCR166	B. abortus	baboCR166	Bovine	Vaginal swab	2015	Costa Rica	2943	4	5	4	12	2	2	3	3	6	43	8	3	5	3	3	6	Isolate and/or MLVA profile previously published in Hernández-Mora et al, 2017 (https://www.ncbi.nlm.nih.gov/pubmed/28797045)
baboCR167	B. abortus	baboCR167	Bovine	Milk	2015	Costa Rica	2944	4	5	4	12	2	2	3	3	6	43	8	4	4	3	3	5	Isolate and/or MLVA profile previously published in Hernández-Mora et al, 2017 (https://www.ncbi.nlm.nih.gov/pubmed/28797045)
baboCR169	B. abortus	baboCR169	Bovine	Milk	2017	Costa Rica		3	5	4	12	2	2	3	3	6	43	8	4	4	3	3	5	This study
baboCR17	B. abortus	baboCR17	Bovine	Milk	2003	Costa Rica	2885	4	5	4	12	2	1	3	3	6	42	8	3	4	3	3	5	Isolate and/or MLVA profile previously published in Hernández-Mora et al, 2017 (https://www.ncbi.nlm.nih.gov/pubmed/28797045)
baboCR170	B. abortus	baboCR170	Bovine	Milk	2017	Costa Rica		3	5	4	12	2	2	3	3	6	43	8	4	4	3	3	5	This study
baboCR171	B. abortus	baboCR171	Bovine	Vaginal swab	2017	Costa Rica		3	5	4	12	2	2	3	3	6	43	8	4	4	3	3	5	This study
baboCR172	B. abortus	baboCR172	Bovine	Vaginal swab	2017	Costa Rica		3	5	4	11	2	2	3	3	6	43	8	4	4	3	3	5	This study
baboCR173	B. abortus	baboCR173	Bovine	Vaginal swab	2017	Costa Rica		3	5	4	12	2	2	3	3	6	43	8	4	4	3	3	4	This study
baboCR183	B. abortus	baboCR183	Bovine	Milk	2017	Costa Rica		3	5	4	12	2	2	3	3	6	43	8	4	4	3	3	5	This study
baboCR184	B. abortus	baboCR184	Bovine	Milk	2017	Costa Rica		3	5	4	12	2	2	3	3	6	43	8	4	4	3	3	5	This study
baboCR185	B. abortus	baboCR185	Bovine	Milk	2017	Costa Rica		3	5	4	12	2	2	3	3	6	43	8	4	4	3	3	5	This study
baboCR186	B. abortus	baboCR186	Bovine	Milk	2017	Costa Rica		3	5	4	12	2	2	3	3	6	43	8	4	4	3	3	5	This study
baboCR187	B. abortus	baboCR187	Bovine	Milk	2017	Costa Rica		3	5	4	12	2	2	3	3	6	43	8	4	4	3	3	5	This study
baboCR188	B. abortus	baboCR188	Bovine	Milk	2017	Costa Rica		3	4	4	12	2	2	3	3	6	43	8	4	4	3	3	5	This study
baboCR189	B. abortus	baboCR189	Bovine	Vaginal swab	2017	Costa Rica		3	5	4	12	2	2	3	3	6	43	8	4	4	3	3	5	This study
baboCR19	B. abortus	baboCR19	Bovine	Milk	2003	Costa Rica	2877	4	5	4	12	2	3	3	3	6	42	8	3	7	3	3	5	Isolate and/or MLVA profile previously published in Hernández-Mora et al, 2017 (https://www.ncbi.nlm.nih.gov/pubmed/28797045)
baboCR190	B. abortus	baboCR190	Bovine	Milk	2017	Costa Rica		3	5	4	12	2	2	3	3	6	43	8	4	4	3	3	5	This study
baboCR191	B. abortus	baboCR191	Bovine	Milk	2017	Costa Rica		3	5	4	12	2	2	3	3	6	43	8	4	4	3	3	5	This study
baboCR192	B. abortus	baboCR192	Bovine	Milk	2017	Costa Rica		3	5	4	12	2	2	3	3	6	43	8	5	4	3	3	5	This study
baboCR193	B. abortus	baboCR193	Bovine	Vaginal swab	2017	Costa Rica		3	5	4	12	2	2	3	3	6	43	8	4	4	3	3	5	This study
baboCR20	B. abortus	baboCR20	Bovine	Milk	2003	Costa Rica	2878	4	5	4	12	2	3	3	3	5	42	8	3	6	3	3	6	Isolate and/or MLVA profile previously published in Hernández-Mora et al, 2017 (https://www.ncbi.nlm.nih.gov/pubmed/28797045)
baboCR22	B. abortus	baboCR22	Bovine	Milk	2003	Costa Rica	2858	4	5	4	12	2	1	3	3	6	42	8	3	4	3	3	5	Isolate and/or MLVA profile previously published in Hernández-Mora et al, 2017 (https://www.ncbi.nlm.nih.gov/pubmed/28797045)
baboCR23	B. abortus	baboCR23	Bovine	Milk	2003	Costa Rica	2859	4	5	4	12	2	3	3	3	6	42	8	3	7	3	3	5	Isolate and/or MLVA profile previously published in Hernández-Mora et al, 2017 (https://www.ncbi.nlm.nih.gov/pubmed/28797045)
baboCR24	B. abortus	baboCR24	Bovine	Milk	2003	Costa Rica	2861	4	5	4	12	2	2	3	3	6	43	8	4	5	3	3	5	Isolate and/or MLVA profile previously published in Hernández-Mora et al, 2017 (https://www.ncbi.nlm.nih.gov/pubmed/28797045)
baboCR25	B. abortus	baboCR25	Bovine	Milk	2003	Costa Rica	2862	4	5	4	12	2	3	3	3	6	42	8	3	7	3	3	5	Isolate and/or MLVA profile previously published in Hernández-Mora et al, 2017 (https://www.ncbi.nlm.nih.gov/pubmed/28797045)
baboCR26	B. abortus	baboCR26	Bovine	Milk	2003	Costa Rica	2863	4	5	4	12	2	2	3	3	6	43	8	3	5	3	3	5	Isolate and/or MLVA profile previously published in Hernández-Mora et al, 2017 (https://www.ncbi.nlm.nih.gov/pubmed/28797045)
baboCR27	B. abortus	baboCR27	Bovine	Milk	2003	Costa Rica	2864	4	5	4	12	2	1	3	3	6	42	8	3	4	3	3	5	Isolate and/or MLVA profile previously published in Hernández-Mora et al, 2017 (https://www.ncbi.nlm.nih.gov/pubmed/28797045)
baboCR28	B. abortus	baboCR28	Bovine	Milk	2003	Costa Rica	2865	4	5	4	11	2	3	3	3	5	42	8	3	6	3	3	6	Isolate and/or MLVA profile previously published in Hernández-Mora et al, 2017 (https://www.ncbi.nlm.nih.gov/pubmed/28797045)
baboCR29	B. abortus	baboCR29	Bovine	Milk	2003	Costa Rica	2866	4	5	4	12	2	3	3	3	6	42	8	3	7	3	3	5	Isolate and/or MLVA profile previously published in Hernández-Mora et al, 2017 (https://www.ncbi.nlm.nih.gov/pubmed/28797045)
baboCR30	B. abortus	baboCR30	Bovine	Milk	2003	Costa Rica	2867	4	5	4	12	2	1	3	3	6	42	8	3	4	3	3	5	Isolate and/or MLVA profile previously published in Hernández-Mora et al, 2017 (https://www.ncbi.nlm.nih.gov/pubmed/28797045)
baboCR31	B. abortus	baboCR31	Bovine	Milk	2004	Costa Rica	2839	4	5	4	12	2	2	3	3	6	43	8	3	4	3	3	5	Isolate and/or MLVA profile previously published in Hernández-Mora et al, 2017 (https://www.ncbi.nlm.nih.gov/pubmed/28797045)
baboCR32	B. abortus	baboCR32	Bovine	Milk	2004	Costa Rica	2849	4	5	4	12	2	2	3	3	6	43	8	3	5	3	3	5	Isolate and/or MLVA profile previously published in Hernández-Mora et al, 2017 (https://www.ncbi.nlm.nih.gov/pubmed/28797045)
baboCR34	B. abortus	baboCR34	Bovine	Milk	2004	Costa Rica	2871	4	5	4	12	2	2	3	3	6	43	8	3	5	3	3	5	Isolate and/or MLVA profile previously published in Hernández-Mora et al, 2017 (https://www.ncbi.nlm.nih.gov/pubmed/28797045)
baboCR35	B. abortus	baboCR35	Bovine	Milk	2004	Costa Rica	2881	4	5	4	12	2	2	3	3	6	43	8	3	5	3	3	5	Isolate and/or MLVA profile previously published in Hernández-Mora et al, 2017 (https://www.ncbi.nlm.nih.gov/pubmed/28797045)
baboCR36	B. abortus	baboCR36	Bovine	Milk	2004	Costa Rica	2887	4	5	4	12	2	2	3	3	6	43	8	3	5	3	3	5	Isolate and/or MLVA profile previously published in Hernández-Mora et al, 2017 (https://www.ncbi.nlm.nih.gov/pubmed/28797045)
baboCR37	B. abortus	baboCR37	Bovine	Milk	2004	Costa Rica	2888	4	5	4	12	2	2	3	3	6	43	8	3	5	3	3	5	Isolate and/or MLVA profile previously published in Hernández-Mora et al, 2017 (https://www.ncbi.nlm.nih.gov/pubmed/28797045)
baboCR38	B. abortus	baboCR38	Bovine	Milk	2004	Costa Rica	2889	4	5	4	12	2	2	3	3	6	43	8	3	5	3	3	5	Isolate and/or MLVA profile previously published in Hernández-Mora et al, 2017 (https://www.ncbi.nlm.nih.gov/pubmed/28797045)
baboCR39	B. abortus	baboCR39	Bovine	Milk	2004	Costa Rica	2890	4	5	4	12	2	2	3	3	6	43	8	3	5	3	3	5	Isolate and/or MLVA profile previously published in Hernández-Mora et al, 2017 (https://www.ncbi.nlm.nih.gov/pubmed/28797045)
baboCR4	B. abortus	baboCR4	Bovine	Milk	2003	Costa Rica	2833	4	5	4	12	2	1	3	3	6	42	8	3	4	3	3	5	Isolate and/or MLVA profile previously published in Hernández-Mora et al, 2017 (https://www.ncbi.nlm.nih.gov/pubmed/28797045)
baboCR40	B. abortus	baboCR40	Bovine	Milk	2004	Costa Rica	2840	4	5	4	12	2	2	3	3	6	43	8	3	5	3	3	5	Isolate and/or MLVA profile previously published in Hernández-Mora et al, 2017 (https://www.ncbi.nlm.nih.gov/pubmed/28797045)
baboCR41	B. abortus	baboCR41	Bovine	Milk	2004	Costa Rica	2841	4	5	4	12	2	2	3	3	6	43	8	3	5	3	3	5	Isolate and/or MLVA profile previously published in Hernández-Mora et al, 2017 (https://www.ncbi.nlm.nih.gov/pubmed/28797045)
baboCR42	B. abortus	baboCR42	Bovine	Milk	2004	Costa Rica	2842	4	5	4	12	2	2	3	3	6	43	8	3	5	3	3	5	Isolate and/or MLVA profile previously published in Hernández-Mora et al, 2017 (https://www.ncbi.nlm.nih.gov/pubmed/28797045)
baboCR44	B. abortus	baboCR44	Bovine	Milk	2004	Costa Rica	2844	4	5	4	12	2	2	3	3	6	43	8	3	4	3	3	5	Isolate and/or MLVA profile previously published in Hernández-Mora et al, 2017 (https://www.ncbi.nlm.nih.gov/pubmed/28797045)
baboCR45	B. abortus	baboCR45	Bovine	Milk	2004	Costa Rica	2845	4	5	4	12	2	2	3	3	6	43	8	3	5	3	3	5	Isolate and/or MLVA profile previously published in Hernández-Mora et al, 2017 (https://www.ncbi.nlm.nih.gov/pubmed/28797045)
baboCR46	B. abortus	baboCR46	Bovine	Milk	2004	Costa Rica	2846	4	5	4	12	2	2	3	3	6	43	8	3	5	3	3	5	Isolate and/or MLVA profile previously published in Hernández-Mora et al, 2017 (https://www.ncbi.nlm.nih.gov/pubmed/28797045)
baboCR47	B. abortus	baboCR47	Bovine	Milk	2005	Costa Rica	2847	4	5	4	12	2	2	3	3	6	43	8	3	5	3	3	5	Isolate and/or MLVA profile previously published in Hernández-Mora et al, 2017 (https://www.ncbi.nlm.nih.gov/pubmed/28797045)
baboCR48	B. abortus	baboCR48	Bovine	Milk	2005	Costa Rica	2848	4	5	4	12	2	2	3	3	6	43	8	4	5	3	3	5	Isolate and/or MLVA profile previously published in Hernández-Mora et al, 2017 (https://www.ncbi.nlm.nih.gov/pubmed/28797045)
baboCR49	B. abortus	baboCR49	Bovine	Milk	2005	Costa Rica	2850	4	5	4	12	2	2	3	3	6	43	8	4	5	3	3	5	Isolate and/or MLVA profile previously published in Hernández-Mora et al, 2017 (https://www.ncbi.nlm.nih.gov/pubmed/28797045)
baboCR5	B. abortus	baboCR5	Bovine	Milk	2003	Costa Rica	2880	4	5	4	12	2	1	3	3	6	42	8	3	4	3	3	5	Isolate and/or MLVA profile previously published in Hernández-Mora et al, 2017 (https://www.ncbi.nlm.nih.gov/pubmed/28797045)
baboCR50	B. abortus	baboCR50	Bovine	Milk	2005	Costa Rica	2851	4	5	4	12	2	2	3	3	6	43	8	4	5	3	3	5	Isolate and/or MLVA profile previously published in Hernández-Mora et al, 2017 (https://www.ncbi.nlm.nih.gov/pubmed/28797045)
baboCR51	B. abortus	baboCR51	Bovine	Milk	2005	Costa Rica	2852	4	5	4	12	2	2	3	3	6	43	8	4	5	3	3	5	Isolate and/or MLVA profile previously published in Hernández-Mora et al, 2017 (https://www.ncbi.nlm.nih.gov/pubmed/28797045)
baboCR52	B. abortus	baboCR52	Bovine	Milk	2005	Costa Rica	2853	4	5	4	12	2	3	3	3	6	43	8	3	4	3	3	5	Isolate and/or MLVA profile previously published in Hernández-Mora et al, 2017 (https://www.ncbi.nlm.nih.gov/pubmed/28797045)
baboCR53	B. abortus	baboCR53	Bovine	Milk	2005	Costa Rica	2854	4	5	4	12	2	2	3	3	6	43	8	3	5	3	3	5	Isolate and/or MLVA profile previously published in Hernández-Mora et al, 2017 (https://www.ncbi.nlm.nih.gov/pubmed/28797045)
baboCR54	B. abortus	baboCR54	Bovine	Milk	2005	Costa Rica	2855	4	5	4	12	2	2	3	3	6	43	8	3	5	3	3	5	Isolate and/or MLVA profile previously published in Hernández-Mora et al, 2017 (https://www.ncbi.nlm.nih.gov/pubmed/28797045)
baboCR55	B. abortus	baboCR55	Bovine	Milk	2005	Costa Rica	2856	4	5	4	12	2	2	3	3	6	43	8	3	5	3	3	5	Isolate and/or MLVA profile previously published in Hernández-Mora et al, 2017 (https://www.ncbi.nlm.nih.gov/pubmed/28797045)
baboCR56	B. abortus	baboCR56	Bovine	Milk	2005	Costa Rica	2857	4	5	4	12	2	2	3	3	6	43	8	3	5	3	3	5	Isolate and/or MLVA profile previously published in Hernández-Mora et al, 2017 (https://www.ncbi.nlm.nih.gov/pubmed/28797045)
baboCR57	B. abortus	baboCR57	Bovine	Abomasum / Lung / Liver / Spleen	2010	Costa Rica	2838	4	5	4	12	2	3	3	3	6	41	8	3	7	3	3	5	Isolate and/or MLVA profile previously published in Hernández-Mora et al, 2017 (https://www.ncbi.nlm.nih.gov/pubmed/28797045)
baboCR58	B. abortus	baboCR58	Bovine	Abomasum / Lung / Liver / Spleen	2010	Costa Rica	2835	4	5	4	12	2	3	3	3	6	41	8	3	7	3	3	5	Isolate and/or MLVA profile previously published in Hernández-Mora et al, 2017 (https://www.ncbi.nlm.nih.gov/pubmed/28797045)
baboCR59	B. abortus	baboCR59	Bovine	Abomasum / Lung / Liver	2010	Costa Rica	2837	4	5	4	12	2	3	3	3	6	42	8	6	5	3	3	6	Isolate and/or MLVA profile previously published in Hernández-Mora et al, 2017 (https://www.ncbi.nlm.nih.gov/pubmed/28797045)
baboCR6	B. abortus	baboCR6	Bovine	Milk	2003	Costa Rica	2873	4	5	4	12	2	3	3	3	6	42	8	3	7	3	3	5	Isolate and/or MLVA profile previously published in Hernández-Mora et al, 2017 (https://www.ncbi.nlm.nih.gov/pubmed/28797045)
baboCR60	B. abortus	baboCR60	Bovine	Lung / Liver / Spleen	2011	Costa Rica	2836	4	5	4	12	2	3	3	3	6	42	8	6	5	3	3	6	Isolate and/or MLVA profile previously published in Hernández-Mora et al, 2017 (https://www.ncbi.nlm.nih.gov/pubmed/28797045)
baboCR63	B. abortus	baboCR63	Bovine	Milk	2012	Costa Rica	2834	4	5	4	12	2	3	3	3	6	43	8	3	7	3	3	5	Isolate and/or MLVA profile previously published in Hernández-Mora et al, 2017 (https://www.ncbi.nlm.nih.gov/pubmed/28797045)
baboCR64	B. abortus	baboCR64	Bovine	Milk	2012	Costa Rica	2886	4	5	4	12	2	3	3	3	6	43	8	3	7	3	3	5	Isolate and/or MLVA profile previously published in Hernández-Mora et al, 2017 (https://www.ncbi.nlm.nih.gov/pubmed/28797045)
baboCR68	B. abortus	baboCR68	Bovine	Milk	2003	Costa Rica	2891	4	5	4	12	2	2	3	3	6	43	8	4	5	3	3	5	Isolate and/or MLVA profile previously published in Hernández-Mora et al, 2017 (https://www.ncbi.nlm.nih.gov/pubmed/28797045)
baboCR69A	B. abortus	baboCR69A	Bovine	Milk	2014	Costa Rica	2892	4	5	4	12	2	3	3	3	6	43	8	7	5	3	3	5	Isolate and/or MLVA profile previously published in Hernández-Mora et al, 2017 (https://www.ncbi.nlm.nih.gov/pubmed/28797045)
baboCR7	B. abortus	baboCR7	Bovine	Milk	2003	Costa Rica	2876	4	5	4	12	2	1	3	3	6	42	8	3	4	3	3	5	Isolate and/or MLVA profile previously published in Hernández-Mora et al, 2017 (https://www.ncbi.nlm.nih.gov/pubmed/28797045)
baboCR70A	B. abortus	baboCR70A	Bovine	Vaginal swab	2014	Costa Rica	2893	4	5	4	12	2	3	3	3	6	43	8	7	5	3	3	5	Isolate and/or MLVA profile previously published in Hernández-Mora et al, 2017 (https://www.ncbi.nlm.nih.gov/pubmed/28797045)
baboCR72	B. abortus	baboCR72	Bovine	Placenta	2011	Costa Rica	2894	4	5	4	12	2	2	3	3	6	43	8	3	4	3	3	5	Isolate and/or MLVA profile previously published in Hernández-Mora et al, 2017 (https://www.ncbi.nlm.nih.gov/pubmed/28797045)
baboCR74	B. abortus	baboCR74	Bovine	Milk	2014	Costa Rica	2895	4	5	4	12	2	3	3	3	6	43	8	7	4	3	3	5	Isolate and/or MLVA profile previously published in Hernández-Mora et al, 2017 (https://www.ncbi.nlm.nih.gov/pubmed/28797045)
baboCR75	B. abortus	baboCR75	Bovine	Unknow		Costa Rica	2945	4	5	4	12	2	3	3	3	6	43	8	3	4	3	3	5	Isolate and/or MLVA profile previously published in Hernández-Mora et al, 2017 (https://www.ncbi.nlm.nih.gov/pubmed/28797045)
baboCR76	B. abortus	baboCR76	Bovine	Colostrum		Costa Rica	2946	4	5	4	12	2	3	3	3	6	43	8	3	6	3	3	5	Isolate and/or MLVA profile previously published in Hernández-Mora et al, 2017 (https://www.ncbi.nlm.nih.gov/pubmed/28797045)
baboCR77B	B. abortus	baboCR77B	Bovine	Colostrum	2014	Costa Rica	2948	4	5	3	12	2	2	3	3	6	43	8	3	5	3	3	5	Isolate and/or MLVA profile previously published in Hernández-Mora et al, 2017 (https://www.ncbi.nlm.nih.gov/pubmed/28797045)
baboCR78B	B. abortus	baboCR78B	Bovine	Liver	2014	Costa Rica	2949	4	5	3	12	2	2	3	3	6	43	8	3	5	3	3	5	Isolate and/or MLVA profile previously published in Hernández-Mora et al, 2017 (https://www.ncbi.nlm.nih.gov/pubmed/28797045)
baboCR79B	B. abortus	baboCR79B	Bovine	Submandibular lymph node	2014	Costa Rica	2950	4	5	3	12	2	2	3	3	6	43	8	3	5	3	3	5	Isolate and/or MLVA profile previously published in Hernández-Mora et al, 2017 (https://www.ncbi.nlm.nih.gov/pubmed/28797045)
baboCR8	B. abortus	baboCR8	Bovine	Milk	2003	Costa Rica	2870	4	5	4	12	2	3	3	3	6	42	8	3	7	3	3	5	Isolate and/or MLVA profile previously published in Hernández-Mora et al, 2017 (https://www.ncbi.nlm.nih.gov/pubmed/28797045)
baboCR80B	B. abortus	baboCR80B	Bovine	Parotid lymph node	2014	Costa Rica	2951	4	5	3	12	2	2	3	3	6	43	8	3	5	3	3	5	Isolate and/or MLVA profile previously published in Hernández-Mora et al, 2017 (https://www.ncbi.nlm.nih.gov/pubmed/28797045)
baboCR81	B. abortus	baboCR81	Bovine	Cotyledons		Costa Rica	2952	4	5	3	12	2	2	3	3	6	43	8	3	5	3	3	5	Isolate and/or MLVA profile previously published in Hernández-Mora et al, 2017 (https://www.ncbi.nlm.nih.gov/pubmed/28797045)
baboCR82	B. abortus	baboCR82	Bovine	Abdominal subcutaneous lymph node		Costa Rica	2953	4	5	3	12	2	2	3	3	6	43	8	3	5	3	3	5	Isolate and/or MLVA profile previously published in Hernández-Mora et al, 2017 (https://www.ncbi.nlm.nih.gov/pubmed/28797045)
baboCR83	B. abortus	baboCR83	Bovine	Cotyledons		Costa Rica	2954	4	5	3	12	2	2	3	3	6	43	8	3	5	3	3	5	Isolate and/or MLVA profile previously published in Hernández-Mora et al, 2017 (https://www.ncbi.nlm.nih.gov/pubmed/28797045)
baboCR84	B. abortus	baboCR84	Bovine	Unknow		Costa Rica	2947	4	5	3	12	2	3	3	3	6	43	8	3	5	3	3	5	Isolate and/or MLVA profile previously published in Hernández-Mora et al, 2017 (https://www.ncbi.nlm.nih.gov/pubmed/28797045)
baboCR86	B. abortus	baboCR86	Bovine	Placental Secretion		Costa Rica	2955	4	5	3	12	2	2	3	3	6	43	8	3	5	3	3	5	Isolate and/or MLVA profile previously published in Hernández-Mora et al, 2017 (https://www.ncbi.nlm.nih.gov/pubmed/28797045)
baboCR87	B. abortus	baboCR87	Bovine	Vaginal swab	2014	Costa Rica	2956	4	5	4	12	2	3	3	3	6	43	8	3	3	3	3	5	Isolate and/or MLVA profile previously published in Hernández-Mora et al, 2017 (https://www.ncbi.nlm.nih.gov/pubmed/28797045)
baboCR88	B. abortus	baboCR88	Bovine	Milk	2014	Costa Rica	2957	4	5	4	12	2	3	3	3	6	43	8	3	5	3	3	5	Isolate and/or MLVA profile previously published in Hernández-Mora et al, 2017 (https://www.ncbi.nlm.nih.gov/pubmed/28797045)
baboCR89	B. abortus	baboCR89	Bovine	Vaginal swab	2015	Costa Rica	2958	4	5	4	12	2	3	3	3	6	43	8	3	5	3	3	5	Isolate and/or MLVA profile previously published in Hernández-Mora et al, 2017 (https://www.ncbi.nlm.nih.gov/pubmed/28797045)
baboCR9	B. abortus	baboCR9	Bovine	Milk	2003	Costa Rica	2868	4	5	4	11	2	3	3	3	5	42	8	3	6	3	3	6	Isolate and/or MLVA profile previously published in Hernández-Mora et al, 2017 (https://www.ncbi.nlm.nih.gov/pubmed/28797045)
baboCR90	B. abortus	baboCR90	Bovine	Milk	2015	Costa Rica	2959	4	5	4	12	2	3	3	3	6	43	8	3	4	3	3	5	Isolate and/or MLVA profile previously published in Hernández-Mora et al, 2017 (https://www.ncbi.nlm.nih.gov/pubmed/28797045)
baboCR92	B. abortus	baboCR92	Bovine	Milk	2015	Costa Rica	2960	4	5	4	12	2	3	3	3	6	43	8	3	3	3	3	5	Isolate and/or MLVA profile previously published in Hernández-Mora et al, 2017 (https://www.ncbi.nlm.nih.gov/pubmed/28797045)
baboCR93	B. abortus	baboCR93	Bovine	Lymph node	2015	Costa Rica	2961	4	5	4	12	2	2	3	3	6	43	8	4	3	3	3	5	Isolate and/or MLVA profile previously published in Hernández-Mora et al, 2017 (https://www.ncbi.nlm.nih.gov/pubmed/28797045)
baboCR94	B. abortus	baboCR94	Bovine	Milk	2015	Costa Rica	2962	4	5	3	12	2	3	3	3	6	43	8	3	5	3	3	5	Isolate and/or MLVA profile previously published in Hernández-Mora et al, 2017 (https://www.ncbi.nlm.nih.gov/pubmed/28797045)
baboCR96	B. abortus	baboCR96	Bovine	Vaginal swab	2015	Costa Rica	2896	4	5	3	12	2	2	3	3	6	43	8	3	5	3	3	5	Isolate and/or MLVA profile previously published in Hernández-Mora et al, 2017 (https://www.ncbi.nlm.nih.gov/pubmed/28797045)
baboCR97	B. abortus	baboCR97	Bovine	Milk	2015	Costa Rica	2963	4	5	3	12	2	2	3	3	6	43	8	3	5	3	3	5	Isolate and/or MLVA profile previously published in Hernández-Mora et al, 2017 (https://www.ncbi.nlm.nih.gov/pubmed/28797045)
baboCR98	B. abortus	baboCR98	Bovine	Milk	2015	Costa Rica	2964	4	5	3	12	2	2	3	3	6	43	8	3	5	3	3	5	Isolate and/or MLVA profile previously published in Hernández-Mora et al, 2017 (https://www.ncbi.nlm.nih.gov/pubmed/28797045)
baboEC197	B. abortus	baboEC197	Bovine	Milk	2018	Costa Rica		4	5	4	12	1	2	3	3	7	44	8	3	4	3	3	5	This study
babohCR168	B. abortus	babohCR168	Human	Ascitic fluid	2017	Costa Rica		4	5	4	12	2	2	3	4	6	43	8	3	4	3	3	5	This study
babohCR174	B. abortus	babohCR174	Human	Blood	2016	Costa Rica		4	5	4	12	2	2	3	3	6	43	8	3	4	3	3	5	This study
babohCR175	B. abortus	babohCR175	Human	Blood	2017	Costa Rica		4	5	4	12	2	2	3	3	6	43	8	3	4	3	3	6	This study
babohCR176	B. abortus	babohCR176	Human	Blood	2016	Costa Rica		4	5	4	12	2	2	3	3	6	43	8	4	5	3	3	5	This study
babohCR177	B. abortus	babohCR177	Human	Blood	2016	Costa Rica		4	5	4	12	2	2	3	3	6	43	8	3	4	3	3	5	This study
babohCR178	B. abortus	babohCR178	Human	Blood, left arm	2017	Costa Rica		4	5	4	12	2	2	3	3	4	43	8	3	4	3	3	5	This study
babohCR179	B. abortus	babohCR179	Human	Blood	2015	Costa Rica		4	5	4	12	2	2	3	3	6	43	8	5	5	3	3	5	This study
babohCR180	B. abortus	babohCR180	Human	Blood	2015	Costa Rica		4	5	4	12	2	2	3	3	6	43	8	3	4	3	3	5	This study
babohCR181	B. abortus	babohCR181	Human	Blood	2013	Costa Rica		4	5	4	12	2	2	3	3	6	43	8	3	4	3	3	5	This study
babohCR182	B. abortus	babohCR182	Human	Blood	2016	Costa Rica		4	5	3	12	2	2	3	3	6	43	8	3	5	3	3	5	This study
babohCR195	B. abortus	babohCR195	Human	Blood	2017	Costa Rica		4	5	4	12	2	2	3	3	6	43	8	3	4	3	3	6	This study
babohCR196	B. abortus	babohCR196	Human	Blood	2017	Costa Rica		4	5	4	12	2	2	3	3	6	43	8	3	4	3	3	6	This study
babohCR61	B. abortus	babohCR61	Human	CRL		Costa Rica		4	5	4	11	2	3	3	3	5	41	8	3	6	3	3	6	This study
babohCR65	B. abortus	babohCR65	Human	Blood	2013	Costa Rica		4	5	4	11	2	3	3	3	6	41	8	3	3	3	3	5	This study
babohCR66	B. abortus	babohCR66	Human	Blood	2013	Costa Rica		4	5	4	11	2	3	3	3	6	41	8	3	3	3	3	5	This study
babohCR71	B. abortus	babohCR71	Human	Blood	2014	Costa Rica		4	5	4	12	2	2	3	3	6	43	8	3	4	2	3	6	This study
baboCR200	B. abortus	baboCR200	Buffalo	Hemorrhagic lymph node	2018	Costa Rica		4	5	3	12	2	2	3	3	6	43	8	3	5	3	3	5	This study
baboCR201	B. abortus	baboCR201	Buffalo	Supramammary Lymph node	2018	Costa Rica		3	4	4	12	2	2	3	3	6	43	8	4	4	3	3	5	This study
baboCR213	B. abortus	baboCR213	Buffalo	Liver	2018	Costa Rica		4	5	3	12	2	2	3	3	6	43	8	3	5	3	3	5	This study
baboCR210	B. abortus	baboCR210	Buffalo	Milk	2018	Costa Rica		4	5	4	12	2	2	3	3	6	43	8	3	4	3	3	5	This study
baboCR211	B. abortus	baboCR211	Buffalo	Milk	2018	Costa Rica		3	5	9	8	1	2	5	3	5	10	8	5	3	7	5	7	This study
baboCR198	B. abortus	baboCR198	Buffalo	Milk	2018	Costa Rica		4	5	3	12	2	2	3	3	6	43	8	3	5	3	3	5	This study
baboCR199	B. abortus	baboCR199	Buffalo	Supramammary Lymph node	2018	Costa Rica		4	5	3	12	2	2	3	3	6	43	8	3	5	3	3	5	This study
baboCR202	B. abortus	baboCR202	Buffalo	Mammary gland	2018	Costa Rica		4	5	3	12	2	2	3	3	6	43	8	3	5	3	3	5	This study
baboCR208	B. abortus	baboCR208	Buffalo	Milk	2018	Costa Rica		4	5	4	12	2	2	3	3	6	43	8	3	4	3	3	5	This study
baboCR209	B. abortus	baboCR209	Buffalo	Vaginal swab	2018	Costa Rica		4	5	4	12	2	2	3	3	6	43	8	3	4	3	3	5	This study
baboAL218	B. abortus	baboAL218	Bovine	Mammary lymph node	ND	El-Azizia(Algeria)		4	5	3	12	2	2	3	1	6	44	8	3	5	7	3	5	This study
baboAL219	B. abortus	baboAL219	Bovine	Retropharyngeal lymph node	ND	El-Azizia(Algeria)		4	5	3	12	2	2	3	1	6	44	8	3	5	7	3	5	This study
baboAL222	B. abortus	baboAL222	Bovine	Mammary lymph node	ND	El-Azizia(Algeria)		3	5	3	12	2	2	3	3	7	43	8	6	4	3	3	5	This study
baboAL223	B. abortus	baboAL223	Bovine	Retropharyngeal lymph node	ND	El-Azizia(Algeria)		3	5	3	12	2	2	3	3	7	43	8	6	4	3	3	5	This study
baboAL230	B. abortus	baboAL230	Bovine	Mammary lymph node	ND	El-Azizia(Algeria)		4	5	3	12	2	2	3	1	6	43	8	3	5	5	3	5	This study
baboAL242	B. abortus	baboAL242	Bovine	Mammary lymph node	ND	El-Azizia(Algeria)		4	5	3	12	2	2	3	1	6	43	8	3	5	7	3	5	This study
baboAL216	B. abortus	baboAL216	Bovine	Milk	ND	Medea(Algeria)		3	5	3	12	2	2	3	3	7	44	8	6	5	3	3	5	This study
3382_Z_Cameroon	B. abortus bv3	BCCN#90-45	Zebu	ND	1990	Cameroon	3407	3	5	4	11	2	2	3	3	6	41	8	5	3	3	11	4	unpublished
124_C_Tchad	B. abortus bv6	BfR_7	Cattle	ND	ND	Tchad	124	3	5	4	11	2	2	3	3	6	41	8	6	4	3	8	4	LeFleche2006(http:__www.biomedcentral.com_1471-2180_6_9)
125_C_Tchad	B. abortus bv6	BfR_8	Cattle	ND	ND	Tchad	125	3	5	4	11	2	1	3	3	6	41	8	5	4	3	6	5	LeFleche2006(http:__www.biomedcentral.com_1471-2180_6_9)
3388_C_Guinea-Bissau	B. abortus bv3	BCCN#82-43	Cattle	ND	1982	Guinea-Bissau_	3413	3	5	4	11	2	2	3	3	7	41	8	5	4	3	7	7	Unpublished
1286_C_Kenya	B. abortus bv3	11-KEBa2	Cattle	ND	2009	Central__Kenya	1286	3	5	4	11	2	2	3	3	7	41	8	6	5	3	12	5	Muendo2011(http:__www.ncbi.nlm.nih.gov_pubmed_21660647)
1287_C_Kenya	B. abortus bv3	12-KEBa1	Cattle	ND	2009	Central__Kenya	1287	3	5	4	11	2	2	3	3	7	41	8	6	6	3	11	6	Muendo2011(http:__www.ncbi.nlm.nih.gov_pubmed_21660647)
1290_C_Kenya	B. abortus bv3	15-KEBa2	Cattle	ND	2009	Central__Kenya	1290	3	5	4	11	2	2	3	3	7	41	8	6	5	3	12	5	Muendo2011(http:__www.ncbi.nlm.nih.gov_pubmed_21660647)
1282_C_Kenya	B. abortus bv3	7-KEBa1	Cattle	ND	2009	Eastern__Kenya	1282	3	5	4	11	2	2	3	3	7	41	8	6	6	3	11	6	Muendo2011(http:__www.ncbi.nlm.nih.gov_pubmed_21660647)
1284_C_Kenya	B. abortus bv3	9-KEBa1	Cattle	ND	2009	Eastern__Kenya	1284	3	5	4	11	2	2	3	3	7	41	8	6	6	3	11	6	Muendo2011(http:__www.ncbi.nlm.nih.gov_pubmed_21660647)
1285_C_Kenya	B. abortus bv3	10-KEBa1	Cattle	ND	2009	Eastern__Kenya	1285	3	5	4	11	2	2	3	3	7	41	8	6	6	3	11	6	Muendo2011(http:__www.ncbi.nlm.nih.gov_pubmed_21660647)
2550_H_Mauritania	B. abortus bv3	BCCN#03-33	Human	ND	2003	Mauritania	3349	3	5	4	11	2	2	3	3	8	41	8	6	8	3	5	7	unpublished
2682_C_Rwanda	B. abortus bv3	BCCN#82-21	Cattle	ND	1982	Butare_Bugesera_Rwanda	3477	3	5	4	11	2	2	3	3	7	41	8	6	5	3	10	4	unpublished
2643_C_Rwanda	B. abortus bv3	BCCN#83-14	cattle	ND	1983	Rwanda	3438	3	5	4	11	2	2	3	3	7	41	8	4	5	3	6	4	unpublished
2644_C_Rwanda	B. abortus bv3	BCCN#83-15	Cattle	ND	1983	Rwanda	3439	3	5	4	11	2	2	3	3	7	41	8	5	8	4	4	4	unpublished
2645_C_Rwanda	B. abortus bv3	BCCN#83-16	Cattle	ND	1983	Rwanda	3440	3	5	4	11	2	2	3	3	7	41	8	5	7	3	6	4	unpublished
2646_C_Rwanda	B. abortus bv3	BCCN#83-17	Cattle	ND	1983	Rwanda	3441	3	5	4	11	2	2	3	3	7	41	8	5	6	3	5	4	unpublished
2648_C_Rwanda	B. abortus bv3	BCCN#83-19	Cattle	ND	1983	Rwanda	3443	3	5	4	11	2	2	3	3	7	41	8	5	6	3	5	4	unpublished
2649_C_Rwanda	B. abortus bv3	BCCN#83-227	Cattle	ND	1983	Rwanda	3444	3	5	4	11	2	2	3	3	7	41	8	6	5	3	9	4	unpublished
2650_C_Rwanda	B. abortus bv3	BCCN#83-228	Cattle	ND	1983	Rwanda	3445	3	5	4	11	2	2	3	3	7	41	8	5	6	3	4	4	unpublished
2652_C_Rwanda	B. abortus bv3	BCCN#83-232	Cattle	ND	1983	Rwanda	3447	3	5	4	11	2	2	3	3	7	41	8	5	8	3	9	4	unpublished
2683_H_Rwanda	B. abortus bv3	BCCN#82-27	Human	ND	1982	Rwanda	3478	3	5	4	11	2	2	3	3	7	41	8	7	5	3	6	4	unpublished
2684_C_Rwanda	B. abortus bv3	BCCN#83-231	Cattle	ND	1983	Rwanda	3479	3	5	4	11	2	2	3	3	7	41	8	5	6	3	4	4	unpublished
2687_C_Rwanda	B. abortus bv3	BCCN#83-229	Cattle	ND	1983	Rwanda	3482	3	5	4	11	2	2	3	3	7	41	8	5	6	3	4	4	unpublished
3342_C_Senegal	B. abortus bv3	BCCN#78-143	Cattle	ND	1978	Batata_Demba__Velingara__Senegal_	3367	2	3	6	10	4	1	5	2	4	38	9	5	7	7	6	3	unpublished
3930_C_Senegal	B. abortus bv3	BCCN#77-205	Cattle	ND	1977	Keur_Dengre__Kaolack__Senegal	3955	3	5	4	11	2	2	3	3	8	41	8	5	7	3	7	3	unpublished
3332_C_Senegal	B. abortus bv3	BCCN#77-27	Cattle	ND	1977	Ndiama__Sedhiou_Nord__Senegal_	3357	3	5	4	11	3	2	2	3	9	41	8	4	6	3	5	6	unpublished
3410_C_Togo	B. abortus bv3	BCCN#80-211	Cattle	ND	1980	Togo	3435	3	5	4	11	2	2	3	3	8	41	8	7	9	3	5	3	unpublished
4480_C_Togo	B. abortus bv3	BCCN#79-144	Cattle	ND	1979	Togo	4505	3	5	4	11	2	2	3	3	8	41	8	6	10	3	5	3	unpublished
4_H_Uganda	B. abortus bv3	REF_Tulya	Human	ND	ND	Uganda	4	3	5	4	11	2	2	3	3	8	41	8	6	5	3	11	5	LeFleche2006(http:__www.biomedcentral.com_1471-2180_6_9)
409_H_Uganda	B. abortus bv3	KRef03	Human	ND	ND	Uganda	409	3	5	4	11	2	2	3	3	8	41	8	5	5	3	11	5	Her2009(http:__www.biomedcentral.com_1471-2180_9_230)
412_C_Africa	B. abortus bv6	KRef06	Cattle	ND	ND	Africa	412	3	5	3	12	2	2	3	3	7	43	8	3	6	3	3	3	Her2009(http:__www.biomedcentral.com_1471-2180_9_230)
9_C_Africa	B. abortus bv6	REF_870	Cattle	ND	ND	Africa	9	3	5	3	12	2	2	3	3	7	43	8	3	6	3	3	3	LeFleche2006(http:__www.biomedcentral.com_1471-2180_6_9)
1897_H_China	B. abortus bv3	2011165\	Human	ND	2011	Chongqing__China	1897	4	5	3	12	2	2	3	1	6	43	8	4	7	7	3	3	Jiang2013(http:__www.ncbi.nlm.nih.gov_pubmed_24124546)
1898_H_China	B. abortus bv3	2011166\'	Human	ND	2011	Chongqing__China	1898	4	5	3	12	2	2	3	1	6	43	8	4	6	7	3	3	Jiang2013(http:__www.ncbi.nlm.nih.gov_pubmed_24124546)
1890_C_China	B. abortus bv3	ND	Cattle	ND	2011	Hebei__China	1890	4	5	3	12	2	2	3	1	6	36	8	4	5	6	3	3	Jiang2013(http:__www.ncbi.nlm.nih.gov_pubmed_24124546)
1892_C_China	B. abortus bv3	ND	Cattle	ND	2011	Hebei__China	1892	4	5	3	12	2	2	3	1	6	43	8	4	5	6	3	3	Jiang2013(http:__www.ncbi.nlm.nih.gov_pubmed_24124546)
1894_C_China	B. abortus bv3	ND	Cattle	ND	2011	Hebei__China	1894	4	5	3	12	2	2	3	1	6	43	8	4	5	7	3	3	Jiang2013(http:__www.ncbi.nlm.nih.gov_pubmed_24124546)
1900_H_China	B. abortus bv3	ND	Human	ND	2012	Inner_Mongolia__China	1900	4	5	4	12	2	2	3	2	6	43	8	6	6	7	3	3	Jiang2013(http:__www.ncbi.nlm.nih.gov_pubmed_24124546)
1906_C_China	B. abortus bv3	NM1055	Cattle	ND	1984	Inner_Mongolia__China	1906	4	5	2	12	2	2	3	1	6	43	8	5	4	8	3	3	Jiang2013(http:__www.ncbi.nlm.nih.gov_pubmed_24124546)
1908_C_China	B. abortus bv1	NM1058	Cattle	ND	1984	Inner_Mongolia__China	1908	4	5	4	12	2	2	3	3	6	43	8	5	4	3	4	5	Jiang2013(http:__www.ncbi.nlm.nih.gov_pubmed_24124546)
1910_C_China	B. abortus bv3	NM1065	Cattle	ND	1985	Inner_Mongolia__China	1910	4	5	3	12	2	2	3	2	6	43	8	6	4	4	3	3	Jiang2013(http:__www.ncbi.nlm.nih.gov_pubmed_24124546)
1912_C_China	B. abortus bv3	NM1067	Cattle	ND	1985	Inner_Mongolia__China	1912	4	5	3	12	2	2	3	1	6	43	8	5	4	8	3	3	Jiang2013(http:__www.ncbi.nlm.nih.gov_pubmed_24124546)
1914_O_China	B. abortus bv3	NM1070	Ovine	ND	1985	Inner_Mongolia__China	1914	4	5	3	12	2	2	3	1	6	43	8	5	7	9	3	3	Jiang2013(http:__www.ncbi.nlm.nih.gov_pubmed_24124546)
1916_C_China	B. abortus bv3	NM1072	Cattle	ND	1985	Inner_Mongolia__China	1916	4	5	3	12	2	2	3	3	7	43	8	5	4	3	3	3	Jiang2013(http:__www.ncbi.nlm.nih.gov_pubmed_24124546)
1918_C_China	B. abortus bv3	NM1075	Cattle	ND	1985	Inner_Mongolia__China	1918	4	5	3	12	2	2	3	2	8	43	8	5	6	3	3	3	Jiang2013(http:__www.ncbi.nlm.nih.gov_pubmed_24124546)
1920_O_China	B. abortus bv1	NM1078	Ovine	ND	1985	Inner_Mongolia__China	1920	4	5	4	12	2	2	3	3	6	43	8	5	4	3	4	5	Jiang2013(http:__www.ncbi.nlm.nih.gov_pubmed_24124546)
1922_C_China	B. abortus bv3	NM1091	Cattle	ND	1985	Inner_Mongolia__China	1922	4	5	3	12	2	2	3	1	6	43	8	5	7	10	3	3	Jiang2013(http:__www.ncbi.nlm.nih.gov_pubmed_24124546)
1924_C_China	B. abortus bv3	NM1132	Cattle	ND	1988	Inner_Mongolia__China	1924	4	5	3	12	2	2	3	1	6	43	8	5	4	4	3	5	Jiang2013(http:__www.ncbi.nlm.nih.gov_pubmed_24124546)
1926_C_China	B. abortus bv3	NM1134	Cattle	ND	1988	Inner_Mongolia__China	1926	4	5	3	12	2	2	3	1	6	43	8	5	4	6	3	3	Jiang2013(http:__www.ncbi.nlm.nih.gov_pubmed_24124546)
1928_C_China	B. abortus bv3	NM1136	Cattle	ND	1988	Inner_Mongolia__China	1928	4	5	3	12	2	2	3	1	6	43	8	5	4	6	3	3	Jiang2013(http:__www.ncbi.nlm.nih.gov_pubmed_24124546)
1930_C_China	B. abortus bv3	NM1140	Cattle	ND	1988	Inner_Mongolia__China	1930	4	5	3	12	2	2	3	1	6	43	8	5	4	7	3	3	Jiang2013(http:__www.ncbi.nlm.nih.gov_pubmed_24124546)
1932_C_China	B. abortus bv3	NM1147	Cattle	ND	1988	Inner_Mongolia__China	1932	4	5	3	12	2	2	3	2	6	43	8	5	4	3	3	3	Jiang2013(http:__www.ncbi.nlm.nih.gov_pubmed_24124546)
1934_C_China	B. abortus bv3	NM1149	Cattle	ND	1988	Inner_Mongolia__China	1934	4	5	3	12	2	2	3	3	6	43	8	5	4	3	3	3	Jiang2013(http:__www.ncbi.nlm.nih.gov_pubmed_24124546)
1936_C_China	B. abortus bv3	NM1158	Cattle	ND	1988	Inner_Mongolia__China	1936	4	5	3	12	2	2	3	1	6	43	8	6	4	7	3	3	Jiang2013(http:__www.ncbi.nlm.nih.gov_pubmed_24124546)
1938_C_China	B. abortus bv3	NM1159	Cattle	ND	1989	Inner_Mongolia__China	1938	4	5	3	12	2	2	3	1	6	43	8	5	7	8	3	3	Jiang2013(http:__www.ncbi.nlm.nih.gov_pubmed_24124546)
1940_C_China	B. abortus bv3	NM1169	Cattle	ND	1989	Inner_Mongolia__China	1940	4	5	3	12	2	2	3	1	6	43	9	5	4	6	3	3	Jiang2013(http:__www.ncbi.nlm.nih.gov_pubmed_24124546)
1942_C_China	B. abortus bv3	NM1171	Cattle	ND	1989	Inner_Mongolia__China	1942	4	5	3	12	2	2	3	1	6	43	8	5	4	5	3	3	Jiang2013(http:__www.ncbi.nlm.nih.gov_pubmed_24124546)
1944_C_China	B. abortus bv3	NM1173	Cattle	ND	1989	Inner_Mongolia__China	1944	4	5	3	12	2	2	3	1	6	43	8	5	4	5	3	3	Jiang2013(http:__www.ncbi.nlm.nih.gov_pubmed_24124546)
1948_C_China	B. abortus bv3	NM1178	Cattle	ND	1990	Inner_Mongolia__China	1948	4	5	3	12	2	2	3	1	6	43	8	5	7	8	3	3	Jiang2013(http:__www.ncbi.nlm.nih.gov_pubmed_24124546)
1950_C_China	B. abortus bv3	NM1181	Cattle	ND	1990	Inner_Mongolia__China	1950	4	5	3	12	2	2	3	1	6	43	8	5	4	10	3	3	Jiang2013(http:__www.ncbi.nlm.nih.gov_pubmed_24124546)
1952_C_China	B. abortus bv3	NM1200	Cattle	ND	1992	Inner_Mongolia__China	1952	4	5	3	12	2	2	3	1	6	43	8	5	4	12	3	3	Jiang2013(http:__www.ncbi.nlm.nih.gov_pubmed_24124546)
1954_C_China	B. abortus bv3	NM1211	Cattle	ND	1993	Inner_Mongolia__China	1954	4	5	3	12	2	2	3	3	6	43	8	5	4	3	3	5	Jiang2013(http:__www.ncbi.nlm.nih.gov_pubmed_24124546)
1956_C_China	B. abortus bv3	NM1218	Cattle	ND	1995	Inner_Mongolia__China	1956	4	5	3	12	2	2	3	1	6	43	8	5	4	7	3	3	Jiang2013(http:__www.ncbi.nlm.nih.gov_pubmed_24124546)
1888_C_China	B. abortus bv3	ND	Cattle	ND	2011	Xinjiang__China	1888	4	5	3	12	2	2	3	1	6	43	8	4	6	5	3	3	Jiang2013(http:__www.ncbi.nlm.nih.gov_pubmed_24124546)
1896_C_China	B. abortus bv3	2011163\'	Cattle	ND	2011	Xinjiang__China	1896	4	5	3	12	2	2	3	1	6	43	8	5	5	5	3	3	Jiang2013(http:__www.ncbi.nlm.nih.gov_pubmed_24124546)
1899_H_China	B. abortus bv3	YLQ	Human	ND	2006	Zhejiang__China	1899	4	5	3	12	2	2	3	1	6	43	8	4	6	7	3	3	Jiang2013(http:__www.ncbi.nlm.nih.gov_pubmed_24124546)
2688_O_India	B. melitensis atypical	BCCN#94-48	Ovine	ND	1994	India	3483	1	5	3	13	2	2	3	2	4	41	8	5	4	3	6	4	unpublished
2689_O_India	B. melitensis atypical	BCCN#02-9	Ovine	ND	2002	India	3484	1	5	3	13	2	2	3	2	4	41	8	5	4	3	6	4	unpublished
2690_O_India	B. melitensis atypical	BCCN#02-10	Ovine	ND	2002	India	3485	1	5	3	13	2	2	3	2	4	41	8	6	4	3	6	4	unpublished
2691_O_India	B. melitensis atypical	BCCN#02-11	Ovine	ND	2002	India	3486	1	5	3	13	2	2	3	2	4	41	8	5	4	3	7	4	unpublished
2693_O_India	B. melitensis atypical	BCCN#02-31	Ovine	ND	2002	India	3488	1	5	3	13	2	2	3	2	4	41	8	5	4	3	6	4	unpublished
2672_C_Kazakhstan	B. abortus	57al2	Cattle	ND	1957	Eskeldi__Almaty__Kazakhstan__	2491	4	5	4	12	2	2	3	3	6	43	8	4	4	3	4	5	Shevtsov2015(http:__www.ncbi.nlm.nih.gov_pubmed_26160544)
2309_C_Kazakhstan	B. abortus bv1	B. abortus 1950	Cattle	ND	2010	Fyodorov_Qostanay__Kazakhstan	2309	4	5	3	12	2	2	3	1	6	43	8	5	7	10	3	3	Shevtsova2016(https:__www.ncbi.nlm.nih.gov_pubmed_27907105)
2733_C_Kazakhstan	B. abortus	116/2-15-G (2)	Cattle	ND	2015	Koskolskiy__Karatubinskiy__West_Kazakhstan_Region__Kazakhstan_	2552	4	5	3	12	2	2	3	1	6	43	8	5	9	11	3	3	Shevtsov2015(http:__www.ncbi.nlm.nih.gov_pubmed_26160544)
2723_C_Kazakhstan	B. abortus	116/2-15-G (13)	Cattle	ND	2015	Kyzyloba__Zhangalinskiy__West_Kazakhstan_Region__Kazakhstan	2542	4	5	3	12	2	2	3	1	6	43	8	4	7	8	3	3	Shevtsova2016(https:__www.ncbi.nlm.nih.gov_pubmed_27907105)
486_C_Korea	B. abortus bv1	KBa069	Cattle	ND	2007	Chungbuk__South_Korea	486	4	5	4	12	2	3	3	3	6	43	8	5	4	3	3	6	Her2009(http:__www.biomedcentral.com_1471-2180_9_230)
854_H_Korea	B. abortus	#6	Human	ND	2004	Chungbuk__South_Korea	854	4	5	4	12	2	3	3	3	6	43	8	4	4	3	3	6	Her2010(http:__www.ncbi.nlm.nih.gov_pubmed_21193833)
867_H_Korea	B. abortus	#37	Human	ND	2005	Daegu__South_Korea	867	4	5	4	12	2	4	3	3	6	43	8	4	4	3	3	6	Her2010(http:__www.ncbi.nlm.nih.gov_pubmed_21193833)
887_H_Korea	B. abortus	#90	Human	ND	2007	Daejeon__South_Korea	887	4	5	4	12	2	5	3	3	6	43	8	4	4	3	3	6	Her2010(http:__www.ncbi.nlm.nih.gov_pubmed_21193833)
851_H_Korea	B. abortus	#2	Human	ND	2003	Gangwon__South_Korea	851	4	5	4	12	2	3	3	3	6	43	8	4	4	3	3	6	Her2010(http:__www.ncbi.nlm.nih.gov_pubmed_21193833)
877_H_Korea	B. abortus	#63	Human	ND	2006	Gwangju__South_Korea	877	4	5	4	12	2	3	3	3	6	43	8	4	4	3	3	6	Her2010(http:__www.ncbi.nlm.nih.gov_pubmed_21193833)
458_C_Korea	B. abortus bv1	KBa041	Cattle	ND	2006	Gyeongbuk__South_Korea	458	4	5	4	12	2	4	3	3	6	43	8	4	4	3	3	6	Her2009(http:__www.biomedcentral.com_1471-2180_9_230)
579_C_Korea	B. abortus bv1	KBa162	Cattle	ND	2003	Gyeongbuk__South_Korea	579	4	5	4	12	2	3	3	3	6	43	8	4	4	3	3	6	Her2009(http:__www.biomedcentral.com_1471-2180_9_230)
858_H_Korea	B. abortus	#13	Human	ND	2004	Gyeongbuk__South_Korea	858	4	5	4	12	2	4	3	3	6	43	8	4	4	3	3	6	Her2010(http:__www.ncbi.nlm.nih.gov_pubmed_21193833)
868_H_Korea	B. abortus	#40	Human	ND	2005	Gyeongbuk__South_Korea	868	4	5	4	12	2	3	3	3	6	43	8	4	4	3	3	7	Her2010(http:__www.ncbi.nlm.nih.gov_pubmed_21193833)
870_H_Korea	B. abortus	#48	Human	ND	2006	Gyeongbuk__South_Korea	870	4	5	4	12	2	4	3	3	6	43	8	4	4	3	3	6	Her2010(http:__www.ncbi.nlm.nih.gov_pubmed_21193833)
878_H_Korea	B. abortus	#68	Human	ND	2006	Gyeongbuk__South_Korea	878	4	5	4	12	2	4	3	3	6	43	8	4	4	3	3	7	Her2010(http:__www.ncbi.nlm.nih.gov_pubmed_21193833)
883_H_Korea	B. abortus	#85	Human	ND	2007	Gyeongbuk__South_Korea	883	4	5	4	12	2	3	3	3	6	43	8	5	4	3	3	6	Her2010(http:__www.ncbi.nlm.nih.gov_pubmed_21193833)
885_H_Korea	B. abortus	#88	Human	ND	2007	Gyeongbuk__South_Korea	885	4	5	4	12	2	4	3	3	6	43	8	4	4	3	3	6	Her2010(http:__www.ncbi.nlm.nih.gov_pubmed_21193833)
450_C_Korea	B. abortus bv1	KBa033	Cattle	ND	2006	Gyeonggi__South_Korea	450	4	5	4	12	2	4	3	3	6	43	8	4	4	3	3	8	Her2009(http:__www.biomedcentral.com_1471-2180_9_230)
474_C_Korea	B. abortus bv1	KBa057	Cattle	ND	2007	Gyeonggi__South_Korea	474	4	5	4	12	2	3	3	3	6	43	8	4	4	3	3	5	Her2009(http:__www.biomedcentral.com_1471-2180_9_230)
490_C_Korea	B. abortus bv1	KBa073	Cattle	ND	2007	Gyeonggi__South_Korea	490	4	5	4	12	2	3	3	3	6	43	8	4	4	3	3	6	Her2009(http:__www.biomedcentral.com_1471-2180_9_230)
496_C_Korea	B. abortus bv1	KBa079	Cattle	ND	2007	Gyeonggi__South_Korea	496	4	5	4	12	2	5	3	3	6	43	8	4	4	3	3	5	Her2009(http:__www.biomedcentral.com_1471-2180_9_230)
520_C_Korea	B. abortus bv1	KBa103	Cattle	ND	2001	Gyeonggi__South_Korea	520	4	5	4	12	2	3	3	3	6	43	8	4	4	3	3	6	Her2009(http:__www.biomedcentral.com_1471-2180_9_230)
526_C_Korea	B. abortus bv1	KBa109	Cattle	ND	2004	Gyeonggi__South_Korea	526	4	5	4	12	2	3	3	3	6	43	8	5	4	3	3		Her2009(http:__www.biomedcentral.com_1471-2180_9_230)
527_C_Korea	B. abortus bv1	KBa110	Cattle	ND	2004	Gyeonggi__South_Korea	527	4	5	4	12	2	3	3	3	6	43	8	4	4	3	3		Her2009(http:__www.biomedcentral.com_1471-2180_9_230)
530_C_Korea	B. abortus bv1	KBa113	Cattle	ND	2004	Gyeonggi__South_Korea	530	4	5	4	12	2	3	3	3	6	43	8	5	4	3	3	5	Her2009(http:__www.biomedcentral.com_1471-2180_9_230)
531_C_Korea	B. abortus bv1	KBa114	Cattle	ND	2004	Gyeonggi__South_Korea	531	4	5	4	12	2	3	3	3	6	43	8	4	4	3	3	5	Her2009(http:__www.biomedcentral.com_1471-2180_9_230)
864_H_Korea	B. abortus	#28	Human	ND	2005	Gyeonggi__South_Korea	864	4	5	4	12	2	3	3	3	6	43	8	5	4	3	3	6	Her2010(http:__www.ncbi.nlm.nih.gov_pubmed_21193833)
873_H_Korea	B. abortus	#53	Human	ND	2006	Gyeonggi__South_Korea	873	4	5	4	12	2	3	3	3	6	43	8	4	4	3	3	6	Her2010(http:__www.ncbi.nlm.nih.gov_pubmed_21193833)
880_H_Korea	B. abortus	#74	Human	ND	2006	Gyeonggi__South_Korea	880	4	5	4	12	2	4	3	3	6	43	8	4	4	3	3	6	Her2010(http:__www.ncbi.nlm.nih.gov_pubmed_21193833)
442_C_Korea	B. abortus bv1	KBa025	Cattle	ND	2005	Gyeongnam__South_Korea	442	4	5	4	12	2	6	3	3	6	43	8	4	4	3	3	6	Her2009(http:__www.biomedcentral.com_1471-2180_9_230)
502_C_Korea	B. abortus bv1	KBa085	Cattle	ND	2008	Gyeongnam__South_Korea	502	4	5	4	12	2	5	3	3	6	43	8	4	4	3	3	6	Her2009(http:__www.biomedcentral.com_1471-2180_9_230)
551_C_Korea	B. abortus bv1	KBa134	Cattle	ND	2005	Gyeongnam__South_Korea	551	4	5	4	12	2	4	3	3	6	43	8	4	4	3	3	6	Her2009(http:__www.biomedcentral.com_1471-2180_9_230)
862_H_Korea	B. abortus	#22	Human	ND	2005	Gyeongnam__South_Korea	862	4	5	4	12	2	3	3	3	6	43	8	4	4	3	3	6	Her2010(http:__www.ncbi.nlm.nih.gov_pubmed_21193833)
871_H_Korea	B. abortus	#49	Human	ND	2006	Gyeongnam__South_Korea	871	4	5	4	12	2	3	3	3	6	43	8	4	4	3	3	6	Her2010(http:__www.ncbi.nlm.nih.gov_pubmed_21193833)
874_H_Korea	B. abortus	#56	Human	ND	2006	Gyeongnam__South_Korea	874	4	5	4	12	2	4	3	3	6	43	8	5	4	3	3	6	Her2010(http:__www.ncbi.nlm.nih.gov_pubmed_21193833)
882_H_Korea	B. abortus	#84	Human	ND	2007	Gyeongnam__South_Korea	882	4	5	4	12	2	3	3	3	6	43	8	5	4	3	3	6	Her2010(http:__www.ncbi.nlm.nih.gov_pubmed_21193833)
426_C_Korea	B. abortus bv1	KBa009	Cattle	ND	2004	Jeju__South_Korea	426	4	5	4	12	2	3	3	3	6	43	8	4	4	3	3	6	Her2009(http:__www.biomedcentral.com_1471-2180_9_230)
434_C_Korea	B. abortus bv1	KBa017	Cattle	ND	1996	Jeju__South_Korea	434	4	5	4	12	2	3	3	3	6	43	8	4	4	3	3	4	Her2009(http:__www.biomedcentral.com_1471-2180_9_230)
422_C_Korea	B. abortus bv1	KBa005	Cattle	ND	2004	Jeonbuk__South_Korea	422	4	5	4	12	2	4	3	3	6	43	8	4	4	3	3	6	Her2009(http:__www.biomedcentral.com_1471-2180_9_230)
534_C_Korea	B. abortus bv1	KBa117	Cattle	ND	2004	Jeonbuk__South_Korea	534	4	5	4	12	2	3	3	3	6	43	8	4	4	3	3	6	Her2009(http:__www.biomedcentral.com_1471-2180_9_230)
536_C_Korea	B. abortus bv1	KBa119	Cattle	ND	2004	Jeonbuk__South_Korea	536	4	5	4	12	2	3	3	3	6	43	8	4	4	3	3	5	Her2009(http:__www.biomedcentral.com_1471-2180_9_230)
563_C_Korea	B. abortus bv1	KBa146	Cattle	ND	2005	Jeonbuk__South_Korea	563	4	5	4	12	2	4	3	3	6	43	8	4	4	3	3	6	Her2009(http:__www.biomedcentral.com_1471-2180_9_230)
859_H_Korea	B. abortus	#17	Human	ND	2004	Jeonbuk__South_Korea	860	4	5	4	12	2	3	3	3	6	43	8	4	4	3	3	6	Her2010(http:__www.ncbi.nlm.nih.gov_pubmed_21193833)
860_H_Korea	B. abortus	#20	Human	ND	2005	Jeonbuk__South_Korea	861	4	5	4	12	2	3	3	3	6	43	8	4	4	3	3	6	Her2010(http:__www.ncbi.nlm.nih.gov_pubmed_21193833)
888_H_Korea	B. abortus	#91	Human	ND	2007	Jeonbuk__South_Korea	888	4	5	4	12	2	3	3	3	6	43	8	4	4	3	3	5	Her2010(http:__www.ncbi.nlm.nih.gov_pubmed_21193833)
591_C_Korea	B. abortus bv2	KBa174	Cattle	ND	2008	Jeonnam__South_Korea	591	4	5	4	12	2	3	3	3	6	43	8	4	4	3	3	6	Her2009(http:__www.biomedcentral.com_1471-2180_9_230)
547_C_Korea	B. abortus bv1	KBa130	Cattle	ND	2005	Kangwon__South_Korea	547	4	5	4	12	2	3	3	3	6	43	8	4	4	3	3	5	Her2009(http:__www.biomedcentral.com_1471-2180_9_230)
575_C_Korea	B. abortus bv1	KBa158	Cattle	ND	2006	Kangwon__South_Korea	575	4	5	4	12	2	3	3	3	6	43	8	5	4	3	3	6	Her2009(http:__www.biomedcentral.com_1471-2180_9_230)
119_C_Mongolia	B. abortus bv7	BCCN#99-98	Cattle	ND	1999	Mongolia	119	4	5	3	12	2	2	3	1	6	43	8	5	6	4	3	3	LeFleche2006(http:__www.biomedcentral.com_1471-2180_6_9)
2503_C_Mongolia	B. abortus bv7	BCCN#99-99	Cattle	ND	1999	Mongolia	3305	4	5	3	12	2	2	3	1	6	43	8	5	6	4	3	3	unpublished
145_C_Syria	B. abortus bv6	BfR_124	Cattle	ND	1993	Syria	145	2	5	3	12	2	2	3	1	6	45	8	4	9	6	3	3	LeFleche2006(http:__www.biomedcentral.com_1471-2180_6_9)
1206_H_Korea	B. abortus bv3	BRU-S093	Human	ND	2006	Trabzon__Turkey	1206	1	5	3	12	2	2	3	1	6	43	8	6	6	6	3	3	Kilic2011(http:__jcm.asm.org_content_49_9_3276.long)
203__Turkey	B. abortus bv7	BCCN#04-1	unknown	ND	2004	Turkey	203	4	5	3	12	2	2	3	1	6	43	8	6	7	6	3	3	LeFleche2006(http:__www.biomedcentral.com_1471-2180_6_9)
105	B. abortus bv1	BCCN#95-55	Cattle	ND	1995	CostaRica	105	4	5	4	12	2	2	3	3	6	43	8	3	4	3	3	5	LeFlÃ¨che2006(http://www.biomedcentral.com/1471-2180/6/9)
2786_H_Belgium	B. abortus bv1	L3/129	Human	ND	2000	Belgium	2801	4	5	4	12	2	2	3	3	6	43	8	3	1	6	3	6	2017Hanot-Mambres(http:__journals.plos.org_plosone_article?id=10.1371_journal.pone.0174756)
2801_H_Belgium	B. abortus bv1	L3/173	Human	ND	2010	Belgium	2816	4	6	3	12	2	2	3	3	6	43	8	5	4	3	5	5	2017Hanot-Mambres(http:__journals.plos.org_plosone_article?id=10.1371_journal.pone.0174756)
102_C_France	B. abortus bv1	BCCN#95-11	Cattle	ND	1995	Clermont-Ferrand__France	102	3	5	4	12	2	2	3	3	6	43	8	5	7	3	4	4	LeFleche2006(http:__www.biomedcentral.com_1471-2180_6_9)
109_C_France	B. abortus bv3	BCCN#92-25	Cattle	ND	1992	La_Roche-sur-Yon__France	109	4	5	3	12	2	2	3	1	6	43	8	4	5	5	4	3	LeFleche2006(http:__www.biomedcentral.com_1471-2180_6_9)
2625_C_France	B. abortus bv1	BCCN#83-36	Cattle	ND	1983	LaReunion_France	3421	2	5	8	13	1	2	3	2	4	41	8	6	4	3	5	4	unpublished
2623_C_France	B. abortus atypical	BCCN#82-98a	Cattle	ND	1982	LeBourgetduLac_Savoie_France	3419	4	5	4	12	1	1	3	3	6	43	8	2	5	3	4	4	unpublished
2624_C_France	B. abortus atypical	BCCN#82-98b	Cattle	ND	1982	LeBourgetduLac_Savoie_France	3420	4	5	4	12	1	1	3	3	6	43	8	2	5	3	4	4	unpublished
101_C_France	B. abortus bv1	BCCN#92-73	Cattle	ND	1992	Limoges__France	101	3	5	4	12	2	2	3	3	6	43	8	5	6	3	4		LeFleche2006(http:__www.biomedcentral.com_1471-2180_6_9)
112_C_France	B. abortus bv3	BCCN#94-18	Cattle	ND	1994	Limoges__France	112	4	5	3	12	2	2	3	1	6	43	8	4	5	7	3	3	LeFleche2006(http:__www.biomedcentral.com_1471-2180_6_9)
113_C_France	B. abortus bv3	BCCN#94-19	Cattle	ND	1994	Limoges__France	113	4	5	3	12	2	2	3	1	6	43	8	4	5	7	3	3	LeFleche2006(http:__www.biomedcentral.com_1471-2180_6_9)
114_C_France	B. abortus bv3	BCCN#95-7	Cattle	ND	1995	Limoges__France	114	4	5	3	12	2	2	3	1	6	43	8	4	5	5	3	3	LeFleche2006(http:__www.biomedcentral.com_1471-2180_6_9)
2478_H_France	B. abortus atypical	BCCN#77-79A	Human	ND	1977	Paris_France	3280	3	5	3	12	2	2	3	3	7	43	8	5	4	3	3	3	unpublished
3116_C_France	B. abortus bv3	BCCN#87-15	Cattle	ND	1987	Savoie_France	3906	4	5	3	12	2	2	3	1	6	43	8	5	5	5	3	3	unpublished
118_C_France	B. abortus bv9	BCCN#87-46	Cattle	ND	1987	Tarbes__France	118	3	5	3	12	2	2	2	3	7	43	8	4	6	3	3	3	LeFleche2006(http:__www.biomedcentral.com_1471-2180_6_9)
142_C_Germany	B. abortus bv3	BfR 106	Cattle	ND	1998	Frankfurt_O__Germany	142	4	5	3	12	2	2	3	1	7	43	8	4	6	6	4	3	LeFleche2006(http:__www.biomedcentral.com_1471-2180_6_9)
143__Germany	B. abortus bv3	BfR 107	unknown	ND	1998	Frankfurt_O__Germany	143	4	5	3	12	2	2	3	1	7	43	8	4	5	7	4	3	LeFleche2006(http:__www.biomedcentral.com_1471-2180_6_9)
138Germany	B. abortus bv1	BfR 98	unknown	ND	1972	Lagesbuttel__Germany	138	4	5	4	12	2	2	3	3	6	43	8	5	4	3	6	4	LeFleche2006(http:__www.biomedcentral.com_1471-2180_6_9)
140__Germany	B. abortus bv1	BfR 100	unknown	ND	1972	Musterkappeln__Germany	140	4	5	4	12	1	2	3	3	6	43	6	5	4	3	4	5	LeFleche2006(http:__www.biomedcentral.com_1471-2180_6_9)
141_C_Germany	B. abortus bv3	BfR 101	Cattle	ND	1998	Rostock__Germany	141	4	5	3	12	2	2	3	1	7	43	8	4	5	6	4	3	LeFleche2006(http:__www.biomedcentral.com_1471-2180_6_9)
1600_C_Italy	B. abortus bv3	1114	Cattle	ND	2011	Agnone_Italy	1600	4	5	3	12	2	2	3	1	6	43	8	4	5	6	4	3	Garofolo2013(http:__www.ncbi.nlm.nih.gov_pubmed_23174277)
1787_C_Italy	B. abortus bv3	6906	Cattle	ND	2011	Albanella_Italy	1787	4	5	3	12	1	2	3	1	6	43	8	4	6	7	3	3	Garofolo2013(http:__www.ncbi.nlm.nih.gov_pubmed_23174277)
1671_C_Italy	B. abortus bv3	15081	Cattle	ND	2011	Cagnano_Varano_Italy	1671	4	5	3	12	2	2	3	1	6	43	8	4	5	6	5	3	Garofolo2013(http:__www.ncbi.nlm.nih.gov_pubmed_23174277)
1678_C_Italy	B. abortus bv3	17473	Cattle	ND	2011	Campana_Italy	1678	4	5	3	12	2	2	3	1	6	43	8	4	5	7	5	3	Garofolo2013(http:__www.ncbi.nlm.nih.gov_pubmed_23174277)
1725_B_Italy	B. abortus bv3	3634	Buffalo	ND	2011	Capaccio_Italy	1725	4	5	3	12	2	2	3	1	6	43	8	4	6	8	3	3	Garofolo2013(http:__www.ncbi.nlm.nih.gov_pubmed_23174277)
1760_C_Italy	B. abortus bv1	6055	Cattle	ND	2011	Papasidero_Italy	1760	4	5	4	12	2	2	3	3	6	43	8	4	5	3	5	7	Garofolo2013(http:__www.ncbi.nlm.nih.gov_pubmed_23174277)
1610_C_Italy	B. abortus bv3	11783	Cattle	ND	2011	San_Mauro_Castel_verde_Italy	1610	4	5	3	12	2	2	3	1	6	43	8	3	5	6	3	3	Garofolo2013(http:__www.ncbi.nlm.nih.gov_pubmed_23174277)
1700_C_Italy	B. abortus bv3	20825	Cattle	ND	2011	San_Rufo_Italy	1700	4	5	3	12	2	2	3	1	6	43	8	4	6	8	3	3	Garofolo2013(http:__www.ncbi.nlm.nih.gov_pubmed_23174277)
1636_C_Italy	B. abortus bv3	12184	Cattle	ND	2011	Sanza_Italy	1636	4	5	3	12	2	2	3	1	6	43	8	4	7	8	3	3	Garofolo2013(http:__www.ncbi.nlm.nih.gov_pubmed_23174277)
1622_C_Italy	B. abortus bv3	11809	Cattle	ND	2011	Ucria_Italy	1622	4	5	3	12	2	2	3	1	6	43	8	3	5	7	3	3	Garofolo2013(http:__www.ncbi.nlm.nih.gov_pubmed_23174277)
1663_C_Italy	B. abortus bv3	1366	Cattle	ND	2011	Vastogirardi_Italy	1663	4	5	3	12	2	2	3	3	6	43	8	4	5	3	3	3	Garofolo2013(http:__www.ncbi.nlm.nih.gov_pubmed_23174277)
1646_C_Italy	B. abortus bv3	12847	Cattle	ND	2011	Verzino_Italy	1646	4	5	3	12	2	2	3	1	6	43	8	4	5	7	5	3	Garofolo2013(http:__www.ncbi.nlm.nih.gov_pubmed_23174277)
1445_C_Portugal	B. abortus bv3	LNIV-375Ba3-07	Cattle	ND	2007	Alentejo__Portugal	1445	4	5	3	12	2	2	3	1	6	43	8	4	7	6	3	3	Ferreira2012(http:__www.ncbi.nlm.nih.gov_pubmed_22905141)
1472_C_Portugal	B. abortus bv1	LNIV-19Ba1-01	Cattle	ND	2001	Azores__Portugal	1472	4	5	4	12	1	2	3	3	6	43	8	4	4	3	3	6	Ferreira2012(http:__www.ncbi.nlm.nih.gov_pubmed_22905141)
1448_C_Portugal	B. abortus bv3	LNIV-120Ba3-03	Cattle	ND	2003	Beira_Interior__Portugal	1448	4	5	3	12	2	2	3	1	6	43	8	4	6	6	3	3	Ferreira2012(http:__www.ncbi.nlm.nih.gov_pubmed_22905141)
1547_C_Portugal	B. abortus bv1	LNIV-DNA182Ba1-08	Cattle	ND	2008	Beira_Interior__Portugal	1547	4	5	4	12	2	2	3	3	6	43	8	3	4	3	4	6	Ferreira2012(http:__www.ncbi.nlm.nih.gov_pubmed_22905141)
1432_C_Portugal	B. abortus bv1	LNIV-P1Ba1-04	Cattle	ND	2004	Beira_Litoral__Portugal	1432	3	5	4	12	1	2	3	3	6	43	8	5	4	3	0	4	Ferreira2012(http:__www.ncbi.nlm.nih.gov_pubmed_22905141)
1436_C_Portugal	B. abortus bv1	LNIV-P7Ba1-04	Cattle	ND	2004	Entre_Douro_e_Minho__Portugal	1436	3	5	4	12	1	2	3	3	6	43	8	5	4	3	6	4	Ferreira2012(http:__www.ncbi.nlm.nih.gov_pubmed_22905141)
1458_C_Portugal	B. abortus bv3	LNIV-122Ba3-03	Cattle	ND	2003	Entre_Douro_e_Minho__Portugal	1458	4	5	3	12	2	2	3	1	6	43	8	4	5	5	4	3	Ferreira2012(http:__www.ncbi.nlm.nih.gov_pubmed_22905141)
1477_C_Portugal	B. abortus bv1	LNIV-P10Ba1-04	Cattle	ND	2004	Entre_Douro_e_Minho__Portugal	1477	4	5	4	12	1	2	3	3	6	43	8	4	4	3	5	4	Ferreira2012(http:__www.ncbi.nlm.nih.gov_pubmed_22905141)
1556_C_Portugal	B. abortus bv1	LNIV-357Ba1-07	Cattle	ND	2007	Ribatejo_e_Oeste__Portugal	1556	4	5	4	12	2	2	3	3	6	43	8	3	4	3	4	5	Ferreira2012(http:__www.ncbi.nlm.nih.gov_pubmed_22905141)
1484_C_Portugal	B. abortus bv1	LNIV-395Ba1-06	Cattle	ND	2006	S_Jorge__Azores__Portugal	1484	4	5	4	12	1	2	3	3	6	43	8	3	4	3	5	5	Ferreira2012(http:__www.ncbi.nlm.nih.gov_pubmed_22905141)
1440_C_Portugal	B. abortus bv1	LNIV-444Ba1-07	Cattle	ND	2007	S_Miguel__Azores__Portugal	1440	3	5	4	12	2	2	3	3	6	43	8	3	4	3	4	5	Ferreira2012(http:__www.ncbi.nlm.nih.gov_pubmed_22905141)
1502_C_Portugal	B. abortus bv1	LNIV-421Ba1-07	Cattle	ND	2007	S_Miguel__Azores__Portugal	1502	4	5	4	12	1	2	3	3	6	43	8	3	4	3	4	5	Ferreira2012(http:__www.ncbi.nlm.nih.gov_pubmed_22905141)
1568_C_Portugal	B. abortus bv1	LNIV-422Ba1-07	Cattle	ND	2007	S_Miguel__Azores__Portugal	1568	4	5	4	12	2	2	3	3	6	43	8	3	5	3	4	5	Ferreira2012(http:__www.ncbi.nlm.nih.gov_pubmed_22905141)
1503_C_Portugal	B. abortus bv1	LNIV-410Ba1-07	Cattle	ND	2007	Terceira__Azores__Portugal	1503	4	5	4	12	1	2	3	3	6	43	8	3	4	3	4	5	Ferreira2012(http:__www.ncbi.nlm.nih.gov_pubmed_22905141)
1466_C_Portugal	B. abortus bv3	LNIV-P31Ba3-03	Cattle	ND	2003	Tras-os-Montes__Portugal	1466	4	5	3	12	2	2	3	1	6	43	8	4	5	6	4	3	Ferreira2012(http:__www.ncbi.nlm.nih.gov_pubmed_22905141)
1506_C_Portugal	B. abortus bv1	LNIV-P14Ba1-03	Cattle	ND	2003	Tras-os-Montes__Portugal	1506	4	5	4	12	1	2	3	3	6	43	8	4	4	3	5	4	Ferreira2012(http:__www.ncbi.nlm.nih.gov_pubmed_22905141)
139__Germany	B. abortus bv1	BfR 99	unknown	ND	1972	Bern__Switzerland	139	4	5	4	12	2	2	3	3	6	43	8	3	5	3	4	6	LeFleche2006(http:__www.biomedcentral.com_1471-2180_6_9)
1591_C_UK	B. abortus bv1	REF 99W	Cattle	ND	ND	UK	1591	4	5	4	12	2	2	3	3	6	43	8	3	5	3	4	6	Ferreira2012(http:__www.ncbi.nlm.nih.gov_pubmed_22905141)
3460	B. abortus atypical	BCCN#87-56	Cattle	ND	1987	Canada	3460	4	5	4	12	1	2	3	3	6	43	8	1	4	3	5	4	2018Vergnaud
20684	B. abortus bv4	VLA-84/26	Human	ND	1984	Mexico	20684	4	12	1	2	3		6	43	8	1		3		5			SRR629755(http://www.ncbi.nlm.nih.gov/nuccore/SRR629755)
20244	B. abortus	B01-0650	Cattle	ND		UnitedStates-AR	20244	4	5	4	12	2	2	3	3	6	43	8	3	4	3	4	7	SRR1371305(http://www.ncbi.nlm.nih.gov/nuccore/SRR1371305)
20308	B. abortus	B94-0500	Cattle	ND		UnitedStates-FL	20308	4	5	4	12	1	2	3	3	6	43	8	1	4	3	6	6	SRR1371371(http://www.ncbi.nlm.nih.gov/nuccore/SRR1371371)
20249	B. abortus	B02-0219	Deer/Elk/Reindeer	ND		UnitedStates-ID	20249	4	5	4	12	2	2	3	3	6	43	8	3	4	3	4	6	SRR1371310(http://www.ncbi.nlm.nih.gov/nuccore/SRR1371310)
20295	B. abortus	B12-0332	Bison	ND		UnitedStates-ID	20295	4	5	3	12	2	2	3	3	6	43	8	4	5	3	4	8	SRR1371357(http://www.ncbi.nlm.nih.gov/nuccore/SRR1371357)
20314	B. abortus	B95-1140	Cattle	ND		UnitedStates-MO	20314	4	5	3	12	2	2	3	3	6	43	8	3	4	3	5	4	SRR1371377(http://www.ncbi.nlm.nih.gov/nuccore/SRR1371377)
20312	B. abortus	B95-0116	Cattle	ND		UnitedStates-MS	20312	4	5	3	12	2	2	3	3	6	43	8	3	6	3	5	4	SRR1371375(http://www.ncbi.nlm.nih.gov/nuccore/SRR1371375)
20256	B. abortus	B07-0266	Cattle	ND		UnitedStates-MT	20256	4	5	4	12	2	2	3	3	6	43	8	3	6	3	6	5	SRR1371318(http://www.ncbi.nlm.nih.gov/nuccore/SRR1371318)
20260	B. abortus	B11-0011	Bison	ND		UnitedStates-MT	20260	4	5	4	12	2	2	3	3	6	43	8	3	4	3	5	5	SRR1371322(http://www.ncbi.nlm.nih.gov/nuccore/SRR1371322)
20272	B. abortus	B12-0028	Bison	ND		UnitedStates-MT	20272	4	5	4	12	2	2	3	3	6	43	8	3	4	3	8	5	SRR1371334(http://www.ncbi.nlm.nih.gov/nuccore/SRR1371334)
20299	B. abortus	B13-0215	Cattle	ND		UnitedStates-MT	20299	4	5	4	12	2	2	3	3	6	43	8	3	6	3	7	5	SRR1371361(http://www.ncbi.nlm.nih.gov/nuccore/SRR1371361)
20246	B. abortus	B02-0120	Cattle	ND		UnitedStates-OK	20246	4	5	4	12	2	2	3	3	6	43	8	3	7	3	5	5	SRR1371307(http://www.ncbi.nlm.nih.gov/nuccore/SRR1371307)
20240	B. abortus	B00-0220	Cattle	ND		UnitedStates-TX	20240	4	5	3	12	2	2	3	3	6	43	8	3	4	3	10	4	SRR1371301(http://www.ncbi.nlm.nih.gov/nuccore/SRR1371301)
20242	B. abortus	B00-0751	Cattle	ND		UnitedStates-TX	20242	5	3	12	2	2	3	3	6	43	8	3	6	3	4	4		SRR1371303(http://www.ncbi.nlm.nih.gov/nuccore/SRR1371303)
20316	B. abortus	19	Cattle	ND		UnitedStates-TX	20316	4	5	4	12	2	2	3	3	6	43	8	3	5	3	3	5	SRR1371379(http://www.ncbi.nlm.nih.gov/nuccore/SRR1371379)
20318	B. abortus	B98-0001	Cattle	ND		UnitedStates-TX	20318	4	5	3	12	2	2	3	3	6	43	8	3	6	3	3	4	SRR1371381(http://www.ncbi.nlm.nih.gov/nuccore/SRR1371381)
20320	B. abortus	B98-0688	Cattle	ND		UnitedStates-TX	20320	4	5	4	12	2	3	3	3	6	43	8	4	4	3	6	6	SRR1371383(http://www.ncbi.nlm.nih.gov/nuccore/SRR1371383)
20324	B. abortus	B99-0096	Cattle	ND		UnitedStates-TX	20324	4	5	4	12	2	2	3	3	6	43	8	3	6	3	7	7	SRR1371387(http://www.ncbi.nlm.nih.gov/nuccore/SRR1371387)
20254	B. abortus	B05-0022	Cattle	ND		UnitedStates-WY	20254	4	5	3	12	2	2	3	3	6	43	8	3	5	3	4	8	SRR1371316(http://www.ncbi.nlm.nih.gov/nuccore/SRR1371316)
20258	B. abortus	B08-0665	Cattle	ND		UnitedStates-WY	20258	4	5	3	12	2	2	3	3	6	43	8	3	5	3	4	7	SRR1371320(http://www.ncbi.nlm.nih.gov/nuccore/SRR1371320)
20262	B. abortus	B11-0037	Cattle	ND		UnitedStates-WY	20262	4	5	4	12	2	2	3	3	6	43	8	3	5	3	6	6	SRR1371324(http://www.ncbi.nlm.nih.gov/nuccore/SRR1371324)
20264	B. abortus	B11-0053	Bison	ND		UnitedStates-WY	20264	4	5	4	12	2	2	3	3	6	43	8	3	4	3	4	6	SRR1371326(http://www.ncbi.nlm.nih.gov/nuccore/SRR1371326)
20266	B. abortus	B11-0208	Cattle	ND		UnitedStates-WY	20266	4	5	4	12	2	2	3	3	6	43	8	3	4	3	6	6	SRR1371328(http://www.ncbi.nlm.nih.gov/nuccore/SRR1371328)
20268	B. abortus	B11-0245	Cattle	ND		UnitedStates-WY	20268	4	5	4	12	2	2	3	3	6	43	8	3	4	3	6	6	SRR1371330(http://www.ncbi.nlm.nih.gov/nuccore/SRR1371330)
20270	B. abortus	B12-0002	Cattle	ND		UnitedStates-WY	20270	4	5	4	12	2	2	3	3	6	43	8	3	4	3	6	6	SRR1371332(http://www.ncbi.nlm.nih.gov/nuccore/SRR1371332)
20274	B. abortus	B12-0228	Bison	ND		UnitedStates-WY	20274	4	5	4	12	2	2	3	3	6	43	8	3	4	3	4	6	SRR1371336(http://www.ncbi.nlm.nih.gov/nuccore/SRR1371336)
20279	B. abortus	B12-0235	Bison	ND		UnitedStates-WY	20279	4	5	4	12	2	2	3	3	6	43	8	3	4	3	4	6	SRR1371341(http://www.ncbi.nlm.nih.gov/nuccore/SRR1371341)
20283	B. abortus	B12-0242	Bison	ND		UnitedStates-WY	20283	4	5	4	12	2	2	3	3	6	43	8	3	4	3	4	6	SRR1371345(http://www.ncbi.nlm.nih.gov/nuccore/SRR1371345)
20287	B. abortus	B12-0256	Bison	ND		UnitedStates-WY	20287	4	5	4	12	2	2	3	3	6	43	8	3	4	3	4	6	SRR1371349(http://www.ncbi.nlm.nih.gov/nuccore/SRR1371349)
20291	B. abortus	B12-0271	Bison	ND		UnitedStates-WY	20291	4	5	4	12	2	2	3	3	6	43	8	3	4	3	4	6	SRR1371353(http://www.ncbi.nlm.nih.gov/nuccore/SRR1371353)
20303	B. abortus	B89-0944	Cattle	ND		UnitedStates-WY	20303	4	5	4	12	2	2	3	3	6	43	8	3	4	3	6	6	SRR1371365(http://www.ncbi.nlm.nih.gov/nuccore/SRR1371365)
107	B. abortus bv1	BCCN#V1	Cattle	ND		USA	107	4	5	4	12	2	2	3	3	6	43	8	3	5	3	3	5	LeFlÃ¨che2006(http://www.biomedcentral.com/1471-2180/6/9)
414	B. abortus bv1	2308_KRef09	Cattle	ND		USA	414	4	5	4	12	2	3	3	3	6	43	8	3	7	3	3	5	Her2009(http://www.biomedcentral.com/1471-2180/9/230)
415	B. abortus Rough	RB51_KRef10	Cattle	ND		USA	415	4	5	4	12	2	3	3	3	6	43	8	3	7	3	3	5	Her2009(http://www.biomedcentral.com/1471-2180/9/230)
416	B. abortus bv1	KRef13	Cattle	ND		USA	416	4	5	4	12	2	2	3	3	6	43	8	3	5	3	3	5	Her2009(http://www.biomedcentral.com/1471-2180/9/230)
417	B. abortus bv1	KRef15	Cattle	ND		USA	417	4	5	4	12	2	2	3	3	6	43	8	3	6	3	3	5	Her2009(http://www.biomedcentral.com/1471-2180/9/230)
1592	B. abortus bv1	S19	Cattle	ND		USA	1592	4	5	4	12	2	2	3	3	6	43	8	3	5	3	3	5	Ferreira2012(http://www.ncbi.nlm.nih.gov/pubmed/22905141)
1595	B. abortus bv1	REF2308	Cattle	ND		USA	1595	4	5	4	12	2	3	3	3	6	43	8	3	7	3	3	5	Ferreira2012(http://www.ncbi.nlm.nih.gov/pubmed/22905141)
1596	B. abortus Rough	RB51	Cattle	ND		USA	1596	4	5	4	12	2	3	3	3	6	43	8	3	7	3	3	5	Ferreira2012(http://www.ncbi.nlm.nih.gov/pubmed/22905141)
2231	B. abortus Rough	RB51	unknown	ND	ND	USA	2231	4	5	4	12	2	3	3	3	6	43	8	3	7	3	3	5	Shevtsov2015(http://www.ncbi.nlm.nih.gov/pubmed/26160544)
10006	B. abortus	S19(NCTC 8038)	Cattle	ND	2008	USA	10006	4	5	4	12	2	2	3	2	6	43	8	3	5	3	3	5	GCA_000018725(https://www.ncbi.nlm.nih.gov/assembly/GCA_000018725.1)
20692	B. abortus bv1	VLA-65/63	Human	ND	1965	USA	20692	5	4	12	2	3	3		6	43	8	3		3		5		SRR629763(http://www.ncbi.nlm.nih.gov/nuccore/SRR629763)
20403	B. abortus	B01-0642	Deer/Elk/Reindeer	ND		USA:Idaho	20403	4	5	3	12	2	2	3	3	6	43	8	3	5	3	4	7	SRR3096331(http://www.ncbi.nlm.nih.gov/nuccore/SRR3096331)
20407	B. abortus	B02-0235	Cattle	ND		USA:Idaho	20407	4	5	4	12	2	2	3	3	6	43	8	3	4	3	6	6	SRR3096335(http://www.ncbi.nlm.nih.gov/nuccore/SRR3096335)
20409	B. abortus	B02-0237	Cattle	ND		USA:Idaho	20409	4	5	4	12	2	2	3	3	6	43	8	3	4	3	6	6	SRR3096337(http://www.ncbi.nlm.nih.gov/nuccore/SRR3096337)
20411	B. abortus	B02-0241	Cattle	ND		USA:Idaho	20411	4	5	4	12	2	2	3	3	6	43	8	3	4	3	6	6	SRR3096339(http://www.ncbi.nlm.nih.gov/nuccore/SRR3096339)
20413	B. abortus	B02-0246	Deer/Elk/Reindeer	ND		USA:Idaho	20413	4	5	3	12	2	2	3	3	6	43	8	3	4	3	4	7	SRR3096341(http://www.ncbi.nlm.nih.gov/nuccore/SRR3096341)
20417	B. abortus	B03-0202	Deer/Elk/Reindeer	ND		USA:Idaho	20417	4	5	4	12	2	2	3	3	6	43	8	3	4	3	4	6	SRR3096345(http://www.ncbi.nlm.nih.gov/nuccore/SRR3096345)
20422	B. abortus	B04-0196	Deer/Elk/Reindeer	ND		USA:Idaho	20422	4	5	3	12	2	2	3	3	6	43	8	3	5	3	4	7	SRR3096350(http://www.ncbi.nlm.nih.gov/nuccore/SRR3096350)
20433	B. abortus	B06-0027	Cattle	ND		USA:Idaho	20433	4	5	4	12	2	2	3	3	6	43	8	3	4	3	4	5	SRR3096361(http://www.ncbi.nlm.nih.gov/nuccore/SRR3096361)
20435	B. abortus	B06-0031	Cattle	ND		USA:Idaho	20435	4	5	4	12	2	2	3	3	6	43	8	3	4	3	4	6	SRR3096363(http://www.ncbi.nlm.nih.gov/nuccore/SRR3096363)
20437	B. abortus	B08-0056	Cattle	ND		USA:Idaho	20437	4	5	4	12	2	2	3	3	6	43	8	3	4	3	4	5	SRR3096365(http://www.ncbi.nlm.nih.gov/nuccore/SRR3096365)
20458	B. abortus	B10-0028	Cattle	ND		USA:Idaho		4	5	4	12	2	2	3	3	6	43	8	3	4	3	4	5	SRR3096388(http://www.ncbi.nlm.nih.gov/nuccore/SRR3096388)
20467	B. abortus	B10-0407	Cattle	ND		USA:Idaho	20467	4	5	4	12	2	2	3	3	6	43	8	3	4	3	4	5	SRR3096397(http://www.ncbi.nlm.nih.gov/nuccore/SRR3096397)
20468	B. abortus	B10-0474	Cattle	ND		USA:Idaho	20468	4	5	4	12	2	2	3	3	6	43	8	3	4	3	4	5	SRR3096398(http://www.ncbi.nlm.nih.gov/nuccore/SRR3096398)
20476	B. abortus	B10-0948	Cattle	ND		USA:Idaho	20476	4	5	4	12	2	2	3	3	6	43	8	3	4	3	4	5	SRR3096406(http://www.ncbi.nlm.nih.gov/nuccore/SRR3096406)
20527	B. abortus	B12-0359	Cattle	ND		USA:Idaho	20527	4	5	4	12	2	2	3	3	6	43	8	3	4	3	4	5	SRR3096458(http://www.ncbi.nlm.nih.gov/nuccore/SRR3096458)
20531	B. abortus	B12-0390	Cattle	ND		USA:Idaho	20531	4	5	4	12	2	2	3	3	6	43	8	3	4	3	4	5	SRR3096462(http://www.ncbi.nlm.nih.gov/nuccore/SRR3096462)
20560	B. abortus	B12-0599	Cattle	ND		USA:Idaho	20560	4	5	4	12	2	2	3	3	6	43	8	3	4	3	4	5	SRR3096491(http://www.ncbi.nlm.nih.gov/nuccore/SRR3096491)
20568	B. abortus	B13-0093	Bison	ND		USA:Idaho	20568	4	5	3	12	2	2	3	3	6	43	8	4	5	3	4	8	SRR3096499(http://www.ncbi.nlm.nih.gov/nuccore/SRR3096499)
20405	B. abortus	B02-0186	Bison	ND		USA:Montana	20405	4	5	4	12	2	2	3	3	6	43	8	3	5	3	6	5	SRR3096333(http://www.ncbi.nlm.nih.gov/nuccore/SRR3096333)
20430	B. abortus	B05-0908	Deer/Elk/Reindeer	ND		USA:Montana	20430	4	5	4	12	2	2	3	3	6	43	8	3	4	3	6	5	SRR3096358(http://www.ncbi.nlm.nih.gov/nuccore/SRR3096358)
20432	B. abortus	B05-1282	Bison	ND		USA:Montana	20432	4	5	4	12	2	2	3	3	6	43	8	3	6	3	6	6	SRR3096360(http://www.ncbi.nlm.nih.gov/nuccore/SRR3096360)
20439	B. abortus	B08-0187	Deer/Elk/Reindeer	ND		USA:Montana	20439	4	5	4	12	2	2	3	3	6	43	8	3	8	3	9	5	SRR3096367(http://www.ncbi.nlm.nih.gov/nuccore/SRR3096367)
20441	B. abortus	B08-0423	Bison	ND		USA:Montana	20441	4	5	4	12	2	2	3	3	6	43	8	3	7	3	6	5	SRR3096369(http://www.ncbi.nlm.nih.gov/nuccore/SRR3096369)
20445	B. abortus	B08-0921	Bison	ND		USA:Montana	20445	4	5	4	12	2	2	3	3	6	43	8	3	6	3	6	5	SRR3096374(http://www.ncbi.nlm.nih.gov/nuccore/SRR3096374)
20447	B. abortus	B08-1019	Bison	ND		USA:Montana	20447	4	5	4	12	2	2	3	3	6	43	8	3	6	3	6	5	SRR3096376(http://www.ncbi.nlm.nih.gov/nuccore/SRR3096376)
20454	B. abortus	B09-0295	Deer/Elk/Reindeer	ND		USA:Montana	20454	4	5	4	12	2	2	3	3	6	43	8	3	4	3	5	5	SRR3096384(http://www.ncbi.nlm.nih.gov/nuccore/SRR3096384)
20456	B. abortus	B09-0553	Bison	ND		USA:Montana	20456	4	5	4	12	2	2	3	3	6	43	8	3	6	3	7	5	SRR3096386(http://www.ncbi.nlm.nih.gov/nuccore/SRR3096386)
20460	B. abortus	B10-0118	Deer/Elk/Reindeer	ND		USA:Montana	20460	4	5	4	12	2	2	3	3	6	43	8	3	6	3	7	5	SRR3096390(http://www.ncbi.nlm.nih.gov/nuccore/SRR3096390)
20462	B. abortus	B10-0203	Deer/Elk/Reindeer	ND		USA:Montana	20462	4	5	4	12	2	2	3	3	6	43	8	4	5	3	4	5	SRR3096392(http://www.ncbi.nlm.nih.gov/nuccore/SRR3096392)
20464	B. abortus	B10-0252	Deer/Elk/Reindeer	ND		USA:Montana	20464	4	5	4	12	2	2	3	3	6	43	8	3	4	3	8	5	SRR3096394(http://www.ncbi.nlm.nih.gov/nuccore/SRR3096394)
20465	B. abortus	B10-0273	Deer/Elk/Reindeer	ND		USA:Montana	20465	4	5	4	12	2	2	3	3	6	43	8	3	6	3	6	5	SRR3096395(http://www.ncbi.nlm.nih.gov/nuccore/SRR3096395)
20466	B. abortus	B10-0325	Deer/Elk/Reindeer	ND		USA:Montana	20466	4	5	4	12	2	2	3	3	6	43	8	4	5	3	4	5	SRR3096396(http://www.ncbi.nlm.nih.gov/nuccore/SRR3096396)
20472	B. abortus	B10-0566	Cattle	ND		USA:Montana	20472	4	5	4	12	2	2	3	3	6	43	8	3	4	3	8	5	SRR3096402(http://www.ncbi.nlm.nih.gov/nuccore/SRR3096402)
20517	B. abortus	B11-0473	Deer/Elk/Reindeer	ND		USA:Montana	20517	4	5	3	12	2	2	3	3	6	43	8	3	5	3	4	7	SRR3096448(http://www.ncbi.nlm.nih.gov/nuccore/SRR3096448)
20519	B. abortus	B11-0488	Bison	ND		USA:Montana	20519	4	5	4	12	2	2	3	3	6	43	8	3	6	3	5	5	SRR3096450(http://www.ncbi.nlm.nih.gov/nuccore/SRR3096450)
20520	B. abortus	B11-0574	Bison	ND		USA:Montana	20520	4	5	4	12	2	2	3	3	6	43	8	3	6	3	5	5	SRR3096451(http://www.ncbi.nlm.nih.gov/nuccore/SRR3096451)
20524	B. abortus	B11-0616	Cattle	ND		USA:Montana	20524	4	5	4	12	2	2	3	3	6	43	8	3	6	3	6	5	SRR3096455(http://www.ncbi.nlm.nih.gov/nuccore/SRR3096455)
20554	B. abortus	B12-0460	Deer/Elk/Reindeer	ND		USA:Montana	20554	4	5	4	12	2	2	3	3	6	43	8	3	4	3	4	6	SRR3096485(http://www.ncbi.nlm.nih.gov/nuccore/SRR3096485)
20556	B. abortus	B12-0578	Bison	ND		USA:Montana	20556	4	5	4	12	2	2	3	3	6	43	8	3	4	3	5	5	SRR3096487(http://www.ncbi.nlm.nih.gov/nuccore/SRR3096487)
20558	B. abortus	B12-0585	Bison	ND		USA:Montana	20558	4	5	4	12	2	2	3	3	6	43	8	3	4	3	5	5	SRR3096489(http://www.ncbi.nlm.nih.gov/nuccore/SRR3096489)
20562	B. abortus	B13-0061	Bison	ND		USA:Montana	20562	4	5	4	12	2	2	3	3	6	43	8	3	6	3	5	5	SRR3096493(http://www.ncbi.nlm.nih.gov/nuccore/SRR3096493)
20564	B. abortus	B13-0086	Bison	ND		USA:Montana	20564	4	5	4	12	2	2	3	3	6	43	8	3	6	3	5	5	SRR3096495(http://www.ncbi.nlm.nih.gov/nuccore/SRR3096495)
20566	B. abortus	B13-0090	Bison	ND		USA:Montana	20566	4	5	4	12	2	2	3	3	6	43	8	3	5	3	5	5	SRR3096497(http://www.ncbi.nlm.nih.gov/nuccore/SRR3096497)
20570	B. abortus	B13-0101	Bison	ND		USA:Montana	20570	4	5	4	12	2	2	3	3	6	43	8	3	6	3	8	5	SRR3096501(http://www.ncbi.nlm.nih.gov/nuccore/SRR3096501)
20398	B. abortus	B01-0305	Bison	ND		USA:Wyoming	20398	4	5	4	12	2	2	3	3	6	43	8	3	7	3	8	5	SRR3096326(http://www.ncbi.nlm.nih.gov/nuccore/SRR3096326)
20401	B. abortus	B01-0505	Bison	ND		USA:Wyoming	20401	4	5	4	12	2	2	3	3	6	43	8	3	6	3	5	5	SRR3096329(http://www.ncbi.nlm.nih.gov/nuccore/SRR3096329)
20415	B. abortus	B-02W2693	Deer/Elk/Reindeer	ND		USA:Wyoming	20415	4	5	4	12	2	2	3	3	6	43	8	3	4	3	5	5	SRR3096343(http://www.ncbi.nlm.nih.gov/nuccore/SRR3096343)
20420	B. abortus	B04-0067	Cattle	ND		USA:Wyoming	20420	4	5	4	12	2	2	3	3	6	43	8	3	4	3	6	5	SRR3096348(http://www.ncbi.nlm.nih.gov/nuccore/SRR3096348)
20426	B. abortus	B05-0018	Bison	ND		USA:Wyoming	20426	4	5	4	12	2	2	3	3	6	43	8	3	4	3	7	5	SRR3096354(http://www.ncbi.nlm.nih.gov/nuccore/SRR3096354)
20428	B. abortus	B05-0338	Cattle	ND		USA:Wyoming	20428	4	5	3	12	2	2	3	3	6	43	8	3	5	3	4	8	SRR3096356(http://www.ncbi.nlm.nih.gov/nuccore/SRR3096356)
20443	B. abortus	B08-0666	Cattle	ND		USA:Wyoming	20443	4	5	3	12	2	2	3	3	6	43	8	3	5	3	4	7	SRR3096371(http://www.ncbi.nlm.nih.gov/nuccore/SRR3096371)
20452	B. abortus	B09-0009	Cattle	ND		USA:Wyoming	20452	4	5	3	12	2	2	3	3	6	43	8	3	5	3	4	7	SRR3096381(http://www.ncbi.nlm.nih.gov/nuccore/SRR3096381)
20463	B. abortus	B-10021001	Deer/Elk/Reindeer	ND		USA:Wyoming	20463	4	5	4	12	2	2	3	3	6	43	8	3	4	3	6	5	SRR3096393(http://www.ncbi.nlm.nih.gov/nuccore/SRR3096393)
104	B. abortus bv1	BCCN#95-51	Cattle	ND	1995	Argentina	104	4	5	4	12	2	2	3	3	6	43	8	3	4	3	6	5	LeFlÃ¨che2006(http://www.biomedcentral.com/1471-2180/6/9)
20736	B. abortus	CNGB	unknown	ND	ND	Argentina:BuenosAires	20736		5	4	12	2	2	3		6	43	8	3		3		5	SRR642187(http://www.ncbi.nlm.nih.gov/nuccore/SRR642187)
20773	B. abortus	CNGB	unknown	ND	ND	Argentina:BuenosAires	20773		5	4	12	2	2	3		6	43	8	3		3		5	SRR642796(http://www.ncbi.nlm.nih.gov/nuccore/SRR642796)
20792	B. abortus	CNGB	unknown	ND	ND	Argentina:BuenosAires	20792		5	4	12	2	2	3		6	43	8	3		3		5	SRR642816(http://www.ncbi.nlm.nih.gov/nuccore/SRR642816)
20778	B. abortus	CNGB759	Human	ND	2004	BuenosAires_Argentina	20778		5	4	12	2	2	3		6	43	8	3		3		6	SRR642802(http://www.ncbi.nlm.nih.gov/nuccore/SRR642802)
20782	B. abortus	CNGB436	Human	ND	2000	BuenosAires_Argentina	20782		5	4	12	2	2	3		6	43	8	3		3		6	SRR642806(http://www.ncbi.nlm.nih.gov/nuccore/SRR642806)
20789	B. abortus	CNGB308	Human	ND	1996	BuenosAires_Argentina	20789		5	4	12	2	2	3		6	43	8	3		3		6	SRR642813(http://www.ncbi.nlm.nih.gov/nuccore/SRR642813)
20803	B. abortus	CNGB752	Human	ND	2004	BuenosAires_Argentina	20803		5	4	12	2	2	3		6	43	8	3		3		4	SRR642828(http://www.ncbi.nlm.nih.gov/nuccore/SRR642828)
20766	B. abortus bv3	VLA-93/2	Cattle	ND	1993	Bolivia	20766		5	3	12	2	2	3		7	43	8	7		3		3	SRR642788(http://www.ncbi.nlm.nih.gov/nuccore/SRR642788)
20886	B. abortus bv1	VLA-93/1	Cattle	ND	1993	Bolivia	20886		5	4	12	3	2	3		6	43	8	3		3		6	SRR651200(http://www.ncbi.nlm.nih.gov/nuccore/SRR651200)
1976	B. abortus bv3	A1	Cattle	ND	2004	Araguaina_7780902_Brazil	1976	3	5	3	12	2	2	3	3	7	49	8	9	4	3	3	4	Minharro2013(http://www.ncbi.nlm.nih.gov/pubmed/24324670)
2027	B. abortus bv3	188	Cattle	ND	2008	Augustinopolis_77969970_Brazil	2027	3	5	3	12	2	2	3	3	7	43	9	13	4	3	3	3	Minharro2013(http://www.ncbi.nlm.nih.gov/pubmed/24324670)
2037	B. abortus bv3	201	Cattle	ND	2008	Bandeirantes_77783000_Brazil	2037	3	5	3	12	2	2	3	3	7	43	8	4	4	3	4	3	Minharro2013(http://www.ncbi.nlm.nih.gov/pubmed/24324670)
2097	B. abortus bv1	5_1	Cattle	ND		BeloHorizonte_30001970_Brazil	2097	4	5	4	12	2	2	3	3	6	43	8	3	4	3	5	5	Minharro2013(http://www.ncbi.nlm.nih.gov/pubmed/24324670)
2011	B. abortus bv3	162	Cattle	ND	2008	ConceicaodoAraguaia_68540000_Brazil	2011	3	5	3	12	2	2	3	3	7	45	8	8	4	3	3	3	Minharro2013(http://www.ncbi.nlm.nih.gov/pubmed/24324670)
2046	B. abortus bv3	216	Cattle	ND	2008	ConceicaodoAraguaia_68540000_Brazil	2046	3	5	3	12	2	2	3	3	7	43	8	14	4	3	3	3	Minharro2013(http://www.ncbi.nlm.nih.gov/pubmed/24324670)
2047	B. abortus bv3	217	Cattle	ND	2008	ConceicaodoAraguaia_68540000_Brazil	2047	4	4	3	12	2	2	3	3	7	43	8	13	4	3	3	3	Minharro2013(http://www.ncbi.nlm.nih.gov/pubmed/24324670)
2049	B. abortus bv3	219	Cattle	ND	2008	ConceicaodoAraguaia_68540000_Brazil	2049	3	5	3	12	2	2	3	3	7	43	8	4	4	3	3	3	Minharro2013(http://www.ncbi.nlm.nih.gov/pubmed/24324670)
2018	B. abortus bv6	169	Cattle	ND	2008	CoutoMagalhaes_77750970_Brazil	2018	3	5	3	12	2	2	3	3	7	43	8	7	4	3	3	3	Minharro2013(http://www.ncbi.nlm.nih.gov/pubmed/24324670)
2021	B. abortus bv6	173	Cattle	ND	2008	CumarudoNorte_68398000_Brazil	2021	3	5	3	12	2	2	3	3	7	43	8	6	4	3	3	3	Minharro2013(http://www.ncbi.nlm.nih.gov/pubmed/24324670)
2040	B. abortus bv1	205	Cattle	ND	2008	FlorestadoAraguaia_68543000_Brazil	2040	4	5	4	12	2	2	3	3	6	43	8	4	4	3	5	8	Minharro2013(http://www.ncbi.nlm.nih.gov/pubmed/24324670)
2041	B. abortus bv3	206	Cattle	ND	2008	FlorestadoAraguaia_68543000_Brazil	2041	3	5	3	12	2	2	3	3	7	43	8	13	4	3	3	3	Minharro2013(http://www.ncbi.nlm.nih.gov/pubmed/24324670)
2093	B. abortus bv1	Pintadinha	Cattle	ND		Florianopolis_88010970_Brazil	2093	4	5	4	12	2	2	3	3	6	43	8	3	4	3	5	5	Minharro2013(http://www.ncbi.nlm.nih.gov/pubmed/24324670)
2095	B. abortus bv1	Bawla	Cattle	ND		Florianopolis_88010970_Brazil	2095	4	5	4	12	2	2	3	3	6	43	8	3	4	3	5	5	Minharro2013(http://www.ncbi.nlm.nih.gov/pubmed/24324670)
2035	B. abortus bv3	199	Cattle	ND	2008	Juarina_68540000_Brazil	2035	3	5	3	12	2	2	3	3	7	43	8	13	4	3	4	3	Minharro2013(http://www.ncbi.nlm.nih.gov/pubmed/24324670)
2043	B. abortus bv3	208	Cattle	ND	2008	Juarina_77753000_Brazil	2043	3	5	3	12	2	2	3	3	7	43	8	6	4	3	3	3	Minharro2013(http://www.ncbi.nlm.nih.gov/pubmed/24324670)
2030	B. abortus bv3	192	Cattle	ND	2008	Maraba_68500005_Brazil	2030	3	5	3	12	2	2	3	3	7	43	9	13	4	3	3	3	Minharro2013(http://www.ncbi.nlm.nih.gov/pubmed/24324670)
2032	B. abortus bv3	195	Cattle	ND	2008	Maraba_68500005_Brazil	2032	3	5	3	12	2	2	3	3	7	43	8	5	4	3	4	3	Minharro2013(http://www.ncbi.nlm.nih.gov/pubmed/24324670)
2044	B. abortus bv2	209	Cattle	ND	2008	Maraba_68500005_Brazil	2044	3	5	4	12	2	2	3	3	6	43	8	4	4	3	5	6	Minharro2013(http://www.ncbi.nlm.nih.gov/pubmed/24324670)
2026	B. abortus bv3	187	Cattle	ND	2008	Muricilandia_77848000_Brazil	2026	3	5	3	12	2	2	3	3	7	43	9	13	4	3	3	3	Minharro2013(http://www.ncbi.nlm.nih.gov/pubmed/24324670)
2052	B. abortus bv1	01_jun	Cattle	ND	2006	PortoAlegre_90570020_Brazil	2052	4	5	4	12	2	2	3	3	6	43	8	3	4	3	4	5	Minharro2013(http://www.ncbi.nlm.nih.gov/pubmed/24324670)
2003	B. abortus bv6	95	Cattle	ND	2007	PresidenteKennedy_77745000_Brazil	2003	4	5	3	11	2	2	6	3	4	41	10	8	5	4	8	4	Minharro2013(http://www.ncbi.nlm.nih.gov/pubmed/24324670)
2015	B. abortus bv6	166	Cattle	ND	2008	Redencao_68550010_Brazil	2015	3	5	3	12	2	2	3	3	7	43	8	5	4	3	3	3	Minharro2013(http://www.ncbi.nlm.nih.gov/pubmed/24324670)
2023	B. abortus bv1	175	Cattle	ND	2008	Redencao_68550010_Brazil	2023	3	5	4	12	2	2	3	3	6	43	8	5	4	3	8	7	Minharro2013(http://www.ncbi.nlm.nih.gov/pubmed/24324670)
2081	B. abortus bv1	SP1	Cattle	ND		SaoPaulo_01036970_Brazil	2081	4	5	4	12	2	2	3	3	7	43	8	4	5	3	5	5	Minharro2013(http://www.ncbi.nlm.nih.gov/pubmed/24324670)
2091	B. abortus bv1	Botucatu	Cattle	ND	2007	SaoPaulo_01036970_Brazil	2091	4	5	4	12	2	2	3	3	6	43	8	3	4	3	5	5	Minharro2013(http://www.ncbi.nlm.nih.gov/pubmed/24324670)
Query	B. abortus	2308	Cattle	ND	ND	Unknown		4	5	4	12	2	3	3	3	6	43	8	3	7	3	3	5	ND

## Sheet: WGS_metadata
Metadata of WGS included in the study
id	Country	Region	Year	Sample	Host	Accession	Comments	WGS reference
baboCR1	Costa Rica	San Juan de Chichua	2003	Milk	Bovine	ERR471362	NA	This study
baboCR10	Costa Rica	San Juan de Chichua	2003	Milk	Bovine	ERR471371	NA	This study
baboCR100	Costa Rica	SanLuis,SanRafael,Guatuso,Alajuela	2015	Milk	Bovine	ERS3605010	NA	This study
baboCR11	Costa Rica	San Juan de Chichua	2003	Milk	Bovine	ERR471336	NA	This study
baboCR111	Costa Rica	Concepcion,SanRafael,Heredia	2015	Milk	Bovine	ERS3605011	NA	This study
baboCR112	Costa Rica	Pacayas, Alvarado, Cartago	2015	Milk	Bovine	ERS3605012	NA	This study
baboCR12	Costa Rica	San Juan de Chichua	2003	Milk	Bovine	ERR473731	NA	This study
baboCR123	Costa Rica	San Josecito, Fortuna, San Carlos	2015	Milk	Bovine	ERS3605013	NA	This study
baboCR13	Costa Rica	San Juan de Chichua	2003	Milk	Bovine	ERR473735	NA	This study
baboCR136	Costa Rica	Muelle, Florencia, San Carlos, Alajuela	2016	vaginal swab	Bovine	ERS3605014	NA	This study
baboCR137	Costa Rica	Saborio, Carrandi, Matina, Limon	2016	fetus spleen	Bovine	ERS3605015	NA	This study
baboCR14	Costa Rica	San Juan de Chichua	2003	Milk	Bovine	ERR473736	NA	This study
baboCR15	Costa Rica	San Juan de Chichua	2003	Milk	Bovine	ERR473734	NA	This study
baboCR150	Costa Rica	Rita, Pococi, Limon	2016	Milk	Bovine	ERS3605016	NA	This study
baboCR156	Costa Rica	El Eden, San Rafael, Guatuso, Alajuela	2016	Milk	Bovine	ERS3605017	NA	This study
baboCR16	Costa Rica	San Juan de Chichua	2003	Milk	Bovine	ERR471368	NA	This study
baboCR17	Costa Rica	San Juan de Chichua	2003	Milk	Bovine	ERR473737	NA	This study
baboCR18	Costa Rica	San Juan de Chichua	2003	Milk	Bovine	ERR471370	NA	This study
baboCR189	Costa Rica	San Jose del a Montana, Barva, Heredia	2017	Vaginal swap	Bovine	ERS3605018	NA	This study
baboCR19	Costa Rica	San Juan de Chichua	2003	Milk	Bovine	ERR471365	NA	This study
baboCR20	Costa Rica	San Juan de Chichua	2003	Milk	Bovine	ERR473730	NA	This study
baboCR202	Costa Rica	Rio Cuarto, Grecia, Alajuela	2018	Mammary gland	Buffalo	ERS3605024	NA	This study
baboCR203	Costa Rica	Upala, Alajuela	2018	Colostrum	Buffalo	ERS3605025	NA	This study
baboCR209	Costa Rica	Guapiles, Limón	2018	Vaginal swap	Buffalo	ERS3605026	NA	This study
baboCR22	Costa Rica	San Juan de Chichua	2003	Milk	Bovine	ERR485954	NA	This study
baboCR23	Costa Rica	San Juan de Chichua	2003	Milk	Bovine	ERR471353	NA	This study
baboCR24	Costa Rica	San Juan de Chichua	2003	Milk	Bovine	ERR471355	NA	This study
baboCR25	Costa Rica	San Juan de Chichua	2003	Milk	Bovine	ERR471356	NA	This study
baboCR26	Costa Rica	San Juan de Chichua	2003	Milk	Bovine	ERR471357	NA	This study
baboCR27	Costa Rica	San Juan de Chichua	2003	Milk	Bovine	ERR471358	NA	This study
baboCR28	Costa Rica	San Juan de Chichua	2003	Milk	Bovine	ERR471359	NA	This study
baboCR29	Costa Rica	San Juan de Chichua	2003	Milk	Bovine	ERR471360	NA	This study
baboCR30	Costa Rica	San Juan de Chichua	2003	Milk	Bovine	ERR471361	NA	This study
baboCR31	Costa Rica	San Juan de Chichua	2004	Milk	Bovine	ERR418020	NA	This study
baboCR32	Costa Rica	San Juan de Chichua	2004	Milk	Bovine	ERR467402	NA	This study
baboCR33	Costa Rica	San Juan de Chichua	2004	Milk	Bovine	ERR471354	NA	This study
baboCR34	Costa Rica	San Juan de Chichua	2004	Milk	Bovine	ERR418021	NA	This study
baboCR35	Costa Rica	San Juan de Chichua	2004	Milk	Bovine	ERR473733	NA	This study
baboCR36	Costa Rica	San Juan de Chichua	2004	Milk	Bovine	ERR473738	NA	This study
baboCR37	Costa Rica	San Juan de Chichua	2004	Milk	Bovine	ERR473739	NA	This study
baboCR38	Costa Rica	San Juan de Chichua	2004	Milk	Bovine	ERR473740	NA	This study
baboCR39	Costa Rica	San Juan de Chichua	2004	Milk	Bovine	ERR473741	NA	This study
baboCR4	Costa Rica	San Juan de Chichua	2003	Milk	Bovine	ERR471366	NA	This study
baboCR40	Costa Rica	San Juan de Chichua	2004	Milk	Bovine	ERR471340	NA	This study
baboCR41	Costa Rica	San Juan de Chichua	2004	Milk	Bovine	ERR471341	NA	This study
baboCR42	Costa Rica	San Juan de Chichua	2004	Milk	Bovine	ERR471342	NA	This study
baboCR43	Costa Rica	San Juan de Chichua	2004	Milk	Bovine	ERR471343	NA	This study
baboCR44	Costa Rica	San Juan de Chichua	2004	Milk	Bovine	ERR418022	NA	This study
baboCR45	Costa Rica	San Juan de Chichua	2004	Milk	Bovine	ERR471344	NA	This study
baboCR46	Costa Rica	San Juan de Chichua	2004	Milk	Bovine	ERR471345	NA	This study
baboCR47	Costa Rica	San Juan de Chichua	2005	Milk	Bovine	ERR471346	NA	This study
baboCR48	Costa Rica	San Juan de Chichua	2005	Milk	Bovine	ERR471347	NA	This study
baboCR49	Costa Rica	San Juan de Chichua	2005	Milk	Bovine	ERR554816	NA	This study
baboCR5	Costa Rica	San Juan de Chichua	2003	Milk	Bovine	ERR473732	NA	This study
baboCR50	Costa Rica	San Juan de Chichua	2005	Milk	Bovine	ERR485952	NA	This study
baboCR51	Costa Rica	San Juan de Chichua	2005	Milk	Bovine	ERR485953	NA	This study
baboCR52	Costa Rica	San Juan de Chichua	2005	Milk	Bovine	ERR471348	NA	This study
baboCR53	Costa Rica	San Juan de Chichua	2005	Milk	Bovine	ERR471349	NA	This study
baboCR54	Costa Rica	San Juan de Chichua	2005	Milk	Bovine	ERR471350	NA	This study
baboCR55	Costa Rica	San Juan de Chichua	2005	Milk	Bovine	ERR471351	NA	This study
baboCR56	Costa Rica	San Juan de Chichua	2005	Milk	Bovine	ERR471352	NA	This study
baboCR57	Costa Rica	Unknown	2010	Several organs	Bovine	ERR554815	NA	This study
baboCR58	Costa Rica	Cartago	2010	Several organs	Bovine	ERR554814	NA	This study
baboCR59	Costa Rica	Unknown	2010	Several organs	Bovine	ERR471339	NA	This study
baboCR6	Costa Rica	San Juan de Chichua	2003	Milk	Bovine	ERR471363	NA	This study
baboCR60	Costa Rica	IPCA	2011	Several organs	Bovine	ERR471338	NA	This study
baboCR68	Costa Rica	San Juan de Chichua	2003	Milk	Bovine	ERR473744	NA	This study
baboCR69A	Costa Rica	San Ramon	2014	Milk	Bovine	ERR775235	NA	This study
baboCR7	Costa Rica	San Juan de Chichua	2003	Milk	Bovine	ERR471364	NA	This study
baboCR70A	Costa Rica	San Ramon	2014	Vaginal swab	Bovine	ERR775234	NA	This study
baboCR72	Costa Rica	Upala	2011	Placenta	Bovine	ERR775241	NA	This study
baboCR74	Costa Rica	San Carlos	2014	Milk	Unknown	ERR775243	NA	This study
baboCR75	Costa Rica	San Jose de la Montaña, Barva, Heredia	2014	Unknown	Bovine	ERS3605019	NA	This study
baboCR77B	Costa Rica	San Josecito, Cutris, San Carlos, Alajuela	2014	Colostrum	Bovine	ERS3605020	NA	This study
baboCR79B	Costa Rica	San Josecito, Cutris, San Carlos, Alajuela	2014	submandibular lymph node	Bovine	ERS3605021	NA	This study
baboCR8	Costa Rica	San Juan de Chichua	2003	Milk	Bovine	ERR471369	NA	This study
baboCR82	Costa Rica	Popoyoapa, San José de Upala, Upala, Alajuela	2014	Abdominal subcutaneous lymph node	Bovine	ERS3605036	NA	This study
baboCR9	Costa Rica	San Juan de Chichua	2003	Milk	Bovine	ERR471367	NA	This study
baboCR92	Costa Rica	San Antonio, Pejibaye, Perez Zeledón, San José	2015	Milk	Bovine	ERS3605023	NA	This study
babohCR168	Costa Rica	Limon	2017	Ascitic fluid	Human	ERS3605027	Male 2.5 years old	This study
babohCR174	Costa Rica	San Carlos	2016	Blood	Human	ERS3605028	Male 40 years old	This study
babohCR175	Costa Rica	San Carlos	2017	Blood	Human	ERS3605029; ERS3605039	Male 41 years old; sequence reads from Illumina MiSeq and MinION	This study
babohCR176	Costa Rica	Unknown	2016	Blood	Human	ERS3605030	Male 65 years old	This study
babohCR177	Costa Rica	Guapiles	2016	Blood	Human	ERS3605031	Male 66 years old	This study
babohCR178	Costa Rica	Unknown	2017	Blood	Human	ERS3605032	Female 68 years old	This study
babohCR179	Costa Rica	Cartago	2015	Blood	Human	ERS3605033	Male 67 years old	This study
babohCR180	Costa Rica	San Carlos	2015	Blood	Human	ERS3605034	Male 40 years old	This study
babohCR181	Costa Rica	San Carlos	2013	Blood	Human	ERS3605035	Male 36 years old	This study
babohCR182	Costa Rica	Unknown	2016	Blood	Human	ERS3605036	Male 25 years old	This study
babohCR195	Costa Rica	Unknown	2017	Blood	Human	ERS3605037	Male 56 years old	This study
babohCR196	Costa Rica	Unknown	2017	Blood	Human	ERS3605038	Male 56 years old	This study
babohCR61	Costa Rica	Heredia	Unknown	CSF	Human	ERR554817	NA	This study
babohCR65	Costa Rica	Unknown	2013	Blood	Human	ERR471334	NA	This study
babohCR66	Costa Rica	Heredia	2013	Blood	Human	ERR471335	NA	This study
babohCR71	Costa Rica	Liberia	2014	Blood	Human	ERR775240	NA	This study
babNG1	Nigeria	Kaduna Kachia Grazing Reserve	2011	Hygroma	Bovine	ERR554830	NA	This study
babNG2	Nigeria	Kaduna Kachia Grazing Reserve	2011	Vaginal swab	Bovine	ERR554831	NA	This study
babNG9	Nigeria	Bauchi	Unknown	Milk	Sheep	ERR554822	NA	This study
babNG15	Nigeria	Bauchi	Unknown	Vaginal swab	Sheep	ERR554823	NA	This study
babNG19	Nigeria	Plateau	Unknown	Vaginal swab	Equine	ERR554824	NA	This study
babNG20	Nigeria	Plateau	Unknown	Vaginal swab	Equine	ERR554825	NA	This study
Babortus_01-0065	USA	Florida	2000	Unknown	Bison	GCA_000413795.1	Submitted byBroad Institute	Unpublished
Babortus_104M	China	China	2013	Placenta	Bovine	GCA_001296965.1	Submitted byBeijing Institute of Biotechnoogy	Virulence. 2015 Nov 17;6(8):745-54.
Babortus_1365.1	Italy	Molise, Isernia, Carovili	2011	spleen, lymph nodes	Bovine	GCA_001401935.1	NA	Unpublished
Babortus_19BA	Russia	Saratov	1951	Unknown	Unknown	GCA_003244395.1	NA	Unpublished
Babortus_2308W	USA	Wisconsin	Unknown	Aborted material	Unknown	ERR762403	NA	Unpublished
Babortus_28375	Italy	Caserta	2008	Lymph_node	Buffalo	GCA_002290745.1	NA	Unpublished
Babortus_3196	Unknown	Unknown	Unknown	Unknown	Unknown	GCA_000740945.1	NA	Unpublished
Babortus_38127	Italy	Salerno	2011	Lymph_node	Buffalo	GCA_002291325.1	NA	Unpublished
Babortus_40046	Italy	Caserta	2008	Lymph_node	Buffalo	GCA_002290665.1	NA	Unpublished
Babortus_49188	Italy	Salerno	2015	Lymph_node	Buffalo	GCA_002290725.1	NA	Unpublished
Babortus_57750	Italy	Salerno	2016	Lymph_node	Buffalo	GCA_002290785.1	NA	Unpublished
Babortus_63_59	Poland	Poland	1963	Unknown	Unknown	GCA_000366605.1	Submitted byBroad Institute	Unpublished
Babortus_63_75	Unknown	Unknown	Unknown	Unknown	Unknown	GCA_000740295.1	Submitted byLos Alamos National Laboratory	Genome Announc. 2(5):e00915-14.
Babortus_63-144	France	Unknown	1963	Unknown	Human	GCA_000370025.1	Submitted byBroad Institute	Unpublished
Babortus_63/130	Egypt	Unknown	1963	Unknown	Unknown	GCA_000369985.1	NA	Unpublished
Babortus_63/294	Kenya	Unknown	1963	Unknown	Unknown	GCA_000370065.1	NA	Unpublished
Babortus_63/59	Poland	Unknown	1963	Unknown	Unknown	GCA_000366605.1	NA	Unpublished
Babortus_64_108	India	India	1964	Unknown	Goat	GCA_000370085.1	Submitted byBroad Institute	Unpublished
Babortus_65-63	USA	Unknown	1965	Unknown	Human	NZ_KB850354.1	Submitted byBroad Institute	Unpublished
Babortus_65/157	Uganda	Unknown	1965	Unknown	Unknown	GCA_000370125.1	NA	Unpublished
Babortus_67_781	UK	UK	1967	Unknown	Unknown	GCA_000366305.1	Submitted byBroad Institute	Unpublished
Babortus_67/93	Iraq	Unknown	1967	Lymph_node	Buffalo	GCA_002290685.1	NA	Unpublished
Babortus_67761	Italy	Salerno	2015	Lymph_node	Buffalo	GCA_002290705.1	NA	Unpublished
Babortus_68-3396P	USA	USA	1968	Unknown	Unknown	GCA_000413535.1	Submitted byBroad Institute	Unpublished
Babortus_72871	Italy	Caserta	2016	Lymph_node	Buffalo	GCA_002291365.1	NA	Unpublished
Babortus_78/14	Chad	Unknown	1978	Unknown	Bovine	GCA_000370185.1	NA	Unpublished
Babortus_78/32	Senegal	Unknown	1978	Unknown	Bovine	GCA_000370205.1	NA	Unpublished
Babortus_80_108	New Zealand	New Zealand	1980	Unknown	Bovine	GCA_000366365.1	Submitted byBroad Institute	Unpublished
Babortus_80/102	Spain	Unknown	1980	Unknown	Bovine	GCA_000366345.1	NA	Unpublished
Babortus_80/28	Chad	Unknown	1980	Unknown	Bovine	GCA_000370245.1	NA	Unpublished
Babortus_82	Russia	Kazan	1960	Aborted_fetus	Bovine	GCA_000473805.1	NA	Unpublished
Babortus_82-2330	USA	Alaska	1982	Unknown	Reindeer	GCA_000414015.1	Submitted byBroad Institute	Unpublished
Babortus_82-3893	USA	Tennessee	1982	Unknown	Bovine	GCA_000413555.1	Submitted byBroad Institute	Unpublished
Babortus_84-0928	USA	South Dakota	1984	Unknown	Bison	GCA_000413575.1	Submitted byBroad Institute	Unpublished
Babortus_84-26	Mexico	Unknown	1984	Unknown	Human	GCA_000370265.1	Submitted byBroad Institute	Unpublished
Babortus_8486	Italy	Campania, Salerno, Giffoni Valle Piana	2011	spleen, lymph nodes	Bovine	GCA_001401915.1	NA	Unpublished
Babortus_85_69	India	India	1985	Unknown	Bovine	GCA_000370285.1	Submitted byBroad Institute	Unpublished
Babortus_85-1058	USA	Montana	1985	Unknown	Bison	GCA_000413595.1	Submitted byBroad Institute	Unpublished
Babortus_86_8_59	UK	UK	1959	Aborted material	Bovine	GCA_000740375.1	Submitted byLos Alamos National Laboratory	Int J Syst Evol Microbiol, April 1973 23: 135-141
Babortus_87-0095	USA	Idaho	1986	Unknown	Bovine	GCA_000413615.1	Submitted byBroad Institute	Unpublished
Babortus_87-2211	USA	Dakota	1987	Unknown	Bovine	GCA_000413995.1	Submitted byBroad Institute	Unpublished
Babortus_87/28	Sudan	Unknown	1987	Unknown	Bovine	GCA_000370305.1	NA	Unpublished
Babortus_870	Africa	Africa	1959	Aborted material	Bovine	GCA_000740215.1	Submitted byLos Alamos National Laboratory	Genome Announc. 2(5):e00915-14, Int J Syst Evol Microbiol, April 1973 23: 135-141
Babortus_870	Africa	Unknown	1959	Unknown	Unknown	GCA_000740215.1	NA	Unpublished
Babortus_88_226	Mozambique	Mozambique	1988	Unknown	Bovine	GCA_000370345.1	Submitted byBroad Institute	Unpublished
Babortus_88/19	Spain	Unknown	1988	Unknown	Bovine	GCA_000366425.1	NA	Unpublished
Babortus_88/217	Mozambique	Unknown	1988	Unknown	Bovine	GCA_000370345.1	NA	Unpublished
Babortus_90_50	Saudi Arabia	Saudi Arabia	1990	Unknown	Bovine	GCA_000366465.1	Submitted byBroad Institute	Unpublished
Babortus_90-0737	USA	Oklahoma	1990	Unknown	Bovine	GCA_000413695.1	Submitted byBroad Institute	Unpublished
Babortus_90-0775	USA	Florida	1990	Unknown	Bovine	GCA_000413675.1	Submitted byBroad Institute	Unpublished
Babortus_90-1280	USA	Unknown	1990	Unknown	Human	NZ_ATGS01000004.1	Submitted byBroad Institute	Unpublished
Babortus_93_1	Bolivia	Bolivia	1993	Unknown	Bovine	GCA_000366485.1	Submitted byBroad Institute	Unpublished
Babortus_A13334	South Korea	Yangpyeong	Unknown	Aborted material	Bovine	GCA_000238175.1	NA	Unpublished
Babortus_A19	China	Inner Mongolia Hohhot	2017	Unknown	Bovine	GCA_003290345.1	NA	Unpublished
Babortus_B-GF032306	USA	Wyoming	2006	Wildlife	Other_mammals	SRR3096509	NA	Unpublished
Babortus_B00-0751	USA	Unknown	2000	Tissue	Bovine	SRR1371303	NA	Unpublished
Babortus_B02-0241	USA	Idaho	2002	Unknown	Bovine	SRR3096339	NA	Unpublished
Babortus_B05-0908	USA	Montana	2005	Wildlife	Other_mammals	SRR3096358	NA	Unpublished
Babortus_B10-0018	USA	Idaho	2010	Unknown	Bovine	GCA_000413815.1	Submitted byBroad Institute	Unpublished
Babortus_B10-0091	USA	Montana	2010	Unknown	Elk	GCA_000413955.1	Submitted byBroad Institute	Unpublished
Babortus_B10-0973	USA	Montana	2010	Unknown	Bison	GCA_000413835.1	Submitted byBroad Institute	Unpublished
Babortus_B11-0142	USA	Wyoming	1999	Wildlife	Other_mammals	SRR3096413	NA	Unpublished
Babortus_B11-0154	USA	Wyoming	2008	Wildlife	Other_mammals	SRR3096422	NA	Unpublished
Babortus_B11-0159	USA	Wyoming	2009	Wildlife	Other_mammals	SRR3096423	NA	Unpublished
Babortus_B11-0611	USA	Montana	2011	Unknown	Bovine	SRR3096452	NA	Unpublished
Babortus_B98-0688	USA	Unknown	1998	Tissue	Bovine	SRR1371383	NA	Unpublished
Babortus_BAB8416	China	Baotou	2013	Blood	Human	GCA_001043295.1	Submitted byShanghai JiaoTong University School of Medicine	Unpublished
Babortus_BD	China	Hebei provence	2008	Abortion_secretions	Bovine	GCA_002262975.1	NA	Unpublished
Babortus_BDW	Unknown	Unknown	Unknown	Unknown	Unknown	GCA_000740135.1	NA	Unpublished
Babortus_BER	Unknown	Unknown	Unknown	Unknown	Unknown	GCA_000740155.1	NA	Unpublished
Babortus_BFY	Unknown	Unknown	Unknown	Unknown	Unknown	GCA_000740315.1	NA	Unpublished
Babortus_bv.3str.Tulya	Uganda	Unknown	1958	Unknown	Human	GCA_000157715.1	NA	Unpublished
Babortus_bv1-134	China	Unknown	2001	Unknown	Unknown	GCA_000298635.1	Submitted byBeijing Institute of Disease Control and Prevention	J Bacteriol. 2012 Dec;194(23):6658.
Babortus_bv2BCB034	China	Unknown	2000	Blood	Human	GCA_000292025.2	Submitted byBeijing Institute of Disease Control and Prevention	J. Bacteriol. December 2012vol. 194 no. 24 6943
Babortus_bv3Tulya	Uganda	Unknown	1958	Unknown	Human	GCA_000157715.1	Submitted byBroad Institute	Int J Syst Evol Microbiol, April 1973 23: 135-141
Babortus_C68	UK	Aberdeen	1958	Aborted material	Bovine	GCA_000740195.1	Submitted byLos Alamos National Laboratory	Genome Announc. 2(5):e00915-14, Int J Syst Evol Microbiol, April 1973 23: 135-141
Babortus_CIIMS-NV-4	India	Nagpur	2016	Unknown	Unknown	GCA_002895145.1	NA	Unpublished
Babortus_CNGB1011	Argentina	Buenos Aires	2005	Synovial fluid	Human	GCA_000366505.1	Submitted byBroad Institute	Unpublished
Babortus_CNGB1432	Argentina	Buenos Aires	2009	Blood	Human	GCA_000366525.1	Submitted byBroad Institute	Unpublished
Babortus_CNGB308	Argentina	Buenos Aires	1996	Blood	Human	GCA_000366545.1	Submitted byBroad Institute	Unpublished
Babortus_CNGB436	Argentina	Buenos Aires	2009	Blood	Human	GCA_000366525.1	Submitted byBroad Institute	Unpublished
Babortus_CNGB752	Argentina	Buenos Aires	2004	Unknown	Human	GCA_000366125.1	Submitted byBroad Institute	Unpublished
Babortus_CNGB759	Argentina	Buenos Aires	2004	Unknown	Human	GCA_000366145.1	Submitted byBroad Institute	Unpublished
Babortus_CNGB966	Argentina	Buenos Aires	2005	Striated muscle	Human	GCA_000366165.1	Submitted byBroad Institute	Unpublished
Babortus_Col-B012	Colombia	Narino, Pupiales	1997	Milk	Bovine	GCA_001940595.1	NA	Unpublished
Babortus_F1_06_B1	Zimbawe	Zimbawe	2006	Unknown	Bovine	GCA_000370365.1	Submitted byBroad Institute	Unpublished
Babortus_F10/05-11	Portugal	Unknown	2005	Unknown	Bovine	GCA_000370385.1	NA	Unpublished
Babortus_F10/06-3	Thailand	Unknown	2006	Unknown	Bovine	GCA_000370405.1	NA	Unpublished
Babortus_F2_06-8	Portugal	Portugal	2006	Unknown	Goat	GCA_000365605.1	Submitted byBroad Institute	Unpublished
Babortus_F3_01-300	Kosovo	Kosovo	2001	Unknown	Bovine	GCA_000365745.1	Submitted byBroad Institute	Unpublished
Babortus_F3_07-1	Italy	Italy	2007	Unknown	Unknown	GCA_000365725.1	Submitted byBroad Institute	Unpublished
Babortus_F3/01	Kosovo	Unknown	2001	Unknown	Bovine	SRX146693	NA	Unpublished
Babortus_F5/04-7	Portugal	Unknown	2004	Unknown	Bovine	GCA_000370425.1	NA	Unpublished
Babortus_F6/05-4	Sudan	Unknown	2005	Unknown	Unknown	GCA_000370465.1	NA	Unpublished
Babortus_F6/05-9	Sudan	Unknown	2005	Unknown	Bovine	GCA_000370485.1	NA	Unpublished
Babortus_levi_gila	Israel	Unknown	1957	Unknown	Other_mammals	GCA_000365645.1	NA	Unpublished
Babortus_LEVI237	Israel	Israel	Unknown	Unknown	Unknown	GCA_000365625.1	NA	Unpublished
Babortus_LMN2	India	Punjab	2013	Unknown	Other_mammals	GCA_000739325.1	NA	Unpublished
Babortus_MC	China	Hebei provence, Mancheng city	2011	Abortion_secretions	Bovine	GCA_002262995.1	NA	Unpublished
Babortus_ML7	India	Meghalaya	2017	Unknown	Bovine	GCA_003194755.1	NA	Unpublished
Babortus_NCTC_10505	Unknown	Unknown	Unknown	Unknown	Unknown	GCA_000740175.1	NA	Unpublished
Babortus_NI380_V1	UK	Enniskillen	2008	Unknown	Bovine	GCA_000366185.1	Submitted byBroad Institute	Unpublished
Babortus_NI388	UK	Enniskillen	2008	Unknown	Bovine	GCA_000365685.1	Submitted byBroad Institute	Unpublished
Babortus_NI518_V1	UK	Newry	2008	Unknown	Bovine	GCA_000366645.1	Submitted byBroad Institute	Unpublished
Babortus_NI593	UK	Newry	2008	Unknown	Bovine	GCA_000366685.1	Submitted byBroad Institute	Unpublished
Babortus_NI622_V1	UK	Newry	2008	Unknown	Bovine	GCA_000366725.1	Submitted byBroad Institute	Unpublished
Babortus_NI633	UK	Armagh	2008	Unknown	Bovine	GCA_000366745.1	Submitted byBroad Institute	Unpublished
Babortus_NI639	UK	Newry	2008	Unknown	Bovine	GCA_000366705.1	Submitted byBroad Institute	Unpublished
Babortus_NI645	UK	Newry	2008	Unknown	Bovine	GCA_000366785.1	Submitted byBroad Institute	Unpublished
Babortus_R42-08	Mongolia	Unknown	2008	Unknown	Bovine	GCA_000370565.1	NA	Unpublished
Babortus_RB51_V1	Unknown	Unknown	Unknown	Unknown	Unknown	GCA_000366025.1	NA	Unpublished
Babortus_S19	USA	Iowa	1923	Milk	Bovine	GCA_000018725.1	Submitted byVirginia Bioinformatics Institute	PLoS ONE 3(5): e2193.
Babortus_SKN13	India	Unknown	2014	placenta	Bovine	GCA_001267725.1	NA	Unpublished
Babortus_Tulya	Uganda	Unknown	1958	Unknown	Unknown	SRR4038989	NA	Unpublished
Babortus9-941	USA	Wyoming	Unknown	Unknown	Bovine	GCA_000008145.1	NA	Unpublished
babSP151	Spain	Cantabria	1996	Vaginal swab	Bovine	ERR554827	NA	Unpublished
babSP283	Spain	Vizcaya	2000	Blood	Human	ERR554828	NA	Unpublished
babSP68	Spain	Murcia	1991	Vaginal swab	Bovine	ERR554826	NA	Unpublished
Bcanis_ATCC23365	Unknown	Unknown	Unknown	Aborted material	Dog	NC_010103.1 & NC_010104.1	NA
BcetiTE10759-12	Italy	Apulia	2012	Several_organs	Stenella coeruleoalba (striped dolphin)	CP006896 & CP006897	NA	Genome Announc. 2014 Mar 6;2(2). pii: e00068-14
Bmelitensis16M	USA	Unknown	1973	Unknown	Goat	NC_003317.1 & NC_003318.1	NA	PNAS January 8, 2002 99 (1) 443-448
Bmicroti_CCM4915	CzechRepublic	South Moravia	2000	Unknown	Microtus arvalis (common voles)	NC_013119.1 & NC_013118.1	NA	﻿BMC Genomics 2009, 10:352.
Bovis	Australia	Unknown	1960	Unknown	Unknown	NC_009505.1 & NC_009504.1	NA	PLoS One. 2009;4(5):e5519
BpinnipedialisB2-94	Scotland	Unknown	1994	Spleen	Phoca vitulina (common seal)	NC_015857.1 & NC_015858.1	NA	﻿BMC Evolutionary Biology 2011, 11:200
Bsuis1330	Unknown	Unknown	1976	Unknown	Swine	NC_004310.3 & NC_004311.2	NA
Bneotomae 5K/33	USA	Utah	1957	Pooled tissue: lung, spleen, liver and kidney	Desert wood rat	GCA_000158715.1	NA	Isolate described in Am J Vet Res (1957) 18: 947–951
Oanthropi	Unknown	Unknown	Unknown	Unknown	Human	NC_009667.1-NC_009672.1	Submitted by US DOE Joint Genome Institute
Ointermedium_LMG3301	Unknown	Unknown	Unknown	Soil	Soil	NZ_ACQA00000000.1	Submitted by Virginia Bioinformatics Institute
