# Supplementary material for: Persistence of Brucella abortus lineages revealed by genomic characterization and phylodynamic analysis
Source: PLoS Negl Trop Dis. 2020 Apr 14;14(4):e0008235. doi: 10.1371/journal.pntd.0008235 (PMC7182279; doi:10.1371/journal.pntd.0008235)
Supplement: S3 Dataset — Details of SNPs in the alignment, the reference and its meaning are shown individually for each one of the Costa Rican genomes used in the study. Specific SNPs per lineage are presented in separate spreadsheets. (XLSX) [file pntd.0008235.s003.xlsx]

## Sheet: Summary
SUMMARY. SNPs as compared to the reference, B. abortus 9-941, used for phylogenetic reconstruction. The details of substitution numbers and total SNPs are shown, "N" are ignored.
id	Accession	Percent Mapped	A->C	A->G	A->T	C->A	C->G	C->T	G->A	G->C	G->T	T->A	T->C	T->G	Total SNPs
B. abortus B02-0241	SRR3096339	98.9569	0	4	0	0	2	5	6	0	1	0	3	0	21
B. abortus B-GF032306	SRR3096509	98.9051	2	7	1	1	3	8	6	1	4	0	8	2	43
Babortus_B10-0091	GCA_000413955.1	98.9127	2	9	1	3	3	9	8	0	0	1	8	2	46
B. abortus B05-0908	SRR3096358	99.0036	2	9	1	4	3	7	7	0	2	1	7	3	46
Babortus_87-0095	GCA_000413615.1	98.9095	3	20	1	4	5	14	17	1	1	0	15	4	85
Babortus_67_781	GCA_000366305.1	98.8546	4	20	2	6	5	11	10	2	7	2	16	5	90
Babortus_B10-0018	GCA_000413815.1	98.9048	3	19	2	9	5	13	14	1	5	1	15	4	91
Babortus_93_1	GCA_000366485.1	98.8339	3	19	2	6	5	8	17	3	5	1	19	4	92
B. abortus 93/1	GCA_000366485.1	98.7867	3	19	2	6	5	8	18	3	5	1	19	4	93
B. abortus B11-0142	SRR3096413	98.749	4	20	2	10	5	11	15	2	5	0	16	5	95
Babortus_90_50	GCA_000413695.1	98.9459	4	19	4	9	6	13	14	2	6	0	16	4	97
B. abortus CIIMS-NV-4	GCA_002895145.1	98.9998	6	18	2	5	6	7	21	2	7	0	18	5	97
Babortus_CNGB_752	GCA_000366125.1	98.794	3	23	1	5	5	19	19	1	4	0	20	4	104
B. abortus levi_gila	GCA_000365645.1	98.7903	7	36	2	1	6	9	6	3	1	1	25	7	104
Babortus_NI380_V1	GCA_000366185.1	98.877	3	21	2	4	5	13	24	2	4	0	23	4	105
Babortus_NI388	GCA_000365685.1	98.8641	3	22	2	4	5	13	24	2	4	0	23	4	106
Babortus_NI593	GCA_000366685.1	98.835	3	21	2	4	5	13	24	2	4	0	24	4	106
Babortus_NI622_V1	GCA_000366725.1	98.875	3	22	2	4	5	13	24	2	4	0	23	4	106
Babortus_NI645	GCA_000366785.1	98.8464	3	21	2	4	5	13	24	2	5	0	23	4	106
Babortus_NI639	GCA_000366705.1	98.8551	3	21	3	4	5	13	24	2	4	1	23	4	107
Babortus_NI518_V1	GCA_000366645.1	98.8689	3	21	2	4	5	14	24	2	6	0	23	4	108
Babortus_NI633	GCA_000366745.1	98.8534	3	21	3	4	5	13	24	2	4	2	23	4	108
baboCR77B	ERS3605020	98.808	4	20	1	5	5	20	25	2	2	1	19	4	108
baboCR202	ERS3605024	98.9147	5	20	1	4	5	19	27	2	3	0	19	4	109
baboCR79B	ERS3605021	98.9016	5	20	1	5	5	21	25	2	2	1	19	4	110
baboCR123	ERS3605013	98.9152	5	21	1	5	5	20	26	2	2	1	19	4	111
Babortus_CNGB_1011	GCA_000366505.1	98.8607	3	19	1	3	6	19	25	3	6	0	22	5	112
baboCR100	ERS3605010	98.9587	5	20	1	6	6	20	26	2	2	1	19	4	112
baboCR156	ERS3605017	98.8416	4	21	1	5	5	21	25	2	5	0	19	4	112
baboCR82	ERS3605036	98.9275	4	20	1	5	5	24	26	2	2	0	19	4	112
Babortus_CNGB_759	GCA_000366145.1	98.8377	3	19	1	2	7	22	25	1	6	1	23	4	114
Babortus_1432	GCA_000366525.1	98.7711	6	19	1	8	5	14	28	2	8	0	21	4	116
Babortus_308	GCA_000366545.1	98.8434	4	19	1	11	7	15	26	1	5	0	20	7	116
Babortus_85_69	GCA_000413595.1	98.9457	5	23	2	6	5	13	24	2	6	1	22	8	117
Babortus_CNGB_436	GCA_000366525.1	98.8605	3	19	1	10	7	17	25	3	7	0	18	7	117
babohCR182	ERS3605036	98.9257	5	21	1	6	6	21	26	2	4	1	20	4	117
Babortus_CNGB_966	GCA_000366165.1	98.8418	4	20	1	4	8	22	20	2	10	0	23	4	118
B. abortus F10/05-11	GCA_000370385.1	98.8382	5	22	2	6	6	20	23	2	6	1	22	5	120
Babortus_01-0065	GCA_000413795.1	98.9021	6	23	2	7	5	15	25	2	7	1	24	8	125
Babortus_B10-0973	GCA_000413835.1	98.9141	5	23	2	6	5	15	28	2	8	1	24	9	128
B. abortus B11-0611	SRR3096452	98.9881	6	25	2	7	5	18	24	3	7	2	25	9	133
B. abortus B98-0688	SRR1371383	98.9503	8	26	2	9	7	17	28	2	4	1	27	9	140
Babortus_80_108	GCA_000366365.1	98.8586	8	44	3	9	8	26	28	7	8	1	35	7	184
Babortus_86_8_59	GCA_000740375.1	98.847	8	42	2	15	7	28	24	6	7	4	35	8	186
B. abortus F3/01	SRR647572	98.8158	8	42	2	14	7	28	25	6	7	4	35	8	186
Babortus_F3_01-300	GCA_000365745.1	98.8631	8	42	2	14	7	28	25	6	8	5	35	8	188
Babortus_84-0928	GCA_000413575.1	98.8925	7	42	3	15	11	29	30	5	4	1	35	10	192
Babortus_RB51_V1	GCA_000366025.1	98.8774	9	44	2	17	9	26	26	7	16	1	28	8	193
Babortus_64_108	GCA_000370085.1	98.8465	7	44	4	9	7	29	33	8	12	3	33	9	198
babohCR179	ERS3605033	98.7732	9	43	2	16	12	32	23	5	18	1	29	8	198
babohCR168	ERS3605027	98.7377	11	46	2	18	12	29	19	6	14	2	31	9	199
baboCR52	ERR471348	98.879	9	45	3	15	9	32	25	5	15	3	30	9	200
baboCR55	ERR471351	98.8711	9	45	3	15	10	34	25	6	15	1	29	8	200
babohCR61	ERR554817	98.8635	7	46	4	16	8	32	25	6	13	3	30	10	200
baboCR92	ERS3605023	98.8977	10	45	2	15	11	28	28	6	15	1	31	8	200
baboCR43	ERR471343	98.8743	9	45	3	15	10	35	25	6	15	1	29	8	201
baboCR27	ERR471358	98.8679	9	46	3	15	9	35	25	6	15	1	29	8	201
baboCR9	ERR471367	98.8696	9	46	3	15	9	35	25	6	15	1	29	8	201
baboCR35	ERR473733	98.8769	9	47	3	15	9	34	25	6	15	1	29	8	201
babohCR177	ERS3605031	98.9228	10	44	2	16	12	32	23	6	18	1	29	8	201
babohCR181	ERS3605035	98.8863	10	44	2	16	12	32	23	6	18	1	29	8	201
babohCR195	ERS3605037	98.7905	9	43	2	16	12	33	24	6	18	1	29	8	201
baboCR41	ERR471341	98.8726	9	45	3	15	9	34	27	6	15	1	30	8	202
baboCR47	ERR471346	98.8854	10	45	4	15	9	35	25	6	15	1	29	8	202
baboCR20	ERR473730	98.8738	9	45	3	15	10	35	26	6	15	1	29	8	202
babohCR71	ERR775240	98.8913	9	46	2	15	12	32	27	5	16	1	29	8	202
Babortus_87-2211	GCA_000413995.1	98.9087	7	48	2	14	9	32	28	5	18	1	29	9	202
babohCR175	ERS3605029; ERS3605039	98.6778	10	44	2	16	12	34	23	5	18	1	29	8	202
baboCR53	ERR471349	98.8764	9	46	3	15	10	36	25	6	15	1	29	8	203
baboCR26	ERR471357	98.8815	9	46	3	15	10	36	25	6	15	1	29	8	203
baboCR6	ERR471363	98.8958	9	46	3	15	10	36	25	6	15	1	29	8	203
Babortus_65-63	NZ_KB850354.1	98.5502	7	44	3	14	10	32	28	5	15	4	29	12	203
Babortus_82-2330	GCA_000414015.1	98.7987	7	44	4	14	10	33	28	5	15	4	29	10	203
babohCR196	ERS3605038	98.8589	10	44	2	16	12	33	24	6	18	1	29	8	203
babohCR65	ERR471334	98.8819	9	46	2	15	10	30	31	6	15	1	31	8	204
baboCR23	ERR471353	98.437	9	45	3	15	10	36	25	6	15	1	31	8	204
babohCR178	ERS3605032	98.8765	10	43	2	17	13	34	23	6	18	1	29	8	204
baboCR19	ERR471365	98.8728	9	45	3	15	9	36	25	6	16	1	32	8	205
baboCR137	ERS3605015	98.9312	11	43	2	14	11	36	25	5	18	3	29	8	205
baboCR25	ERR471356	98.838	9	45	3	16	10	34	27	6	15	3	29	9	206
baboCR30	ERR471361	98.8453	9	45	3	16	10	34	27	6	15	3	29	9	206
baboCR74	ERR775243	98.8757	9	44	2	17	10	34	28	5	17	2	29	9	206
Babortus_F1_06_B1	GCA_000370365.1	98.8516	8	47	4	13	8	33	32	8	8	3	34	8	206
baboCR75	ERS3605019	98.7699	10	47	2	15	11	34	22	6	18	2	31	8	206
babohCR174	ERS3605028	98.9151	10	44	2	15	11	35	26	8	17	1	29	8	206
baboCR29	ERR471360	98.8925	9	45	3	16	10	34	27	6	15	3	30	9	207
Babortus_F2_06-8	GCA_000365605.1	98.7827	8	41	3	15	8	33	37	8	8	3	34	9	207
babohCR180	ERS3605034	98.898	10	44	2	15	12	35	26	8	17	1	29	8	207
baboCR33	ERR471354	98.8716	9	47	3	16	9	34	27	6	15	3	30	9	208
baboCR7	ERR471364	98.8496	9	45	3	16	10	34	27	6	15	5	29	9	208
baboCR150	ERS3605016	98.8514	10	44	2	17	11	28	30	6	15	3	33	9	208
baboCR44	ERR418022	99.0168	9	44	3	16	11	36	26	7	15	3	30	9	209
baboCR60	ERR471338	98.8801	9	45	3	13	11	36	27	6	19	1	31	8	209
baboCR59	ERR471339	98.8769	9	45	3	13	11	36	27	6	19	1	31	8	209
baboCR28	ERR471359	98.8878	9	46	3	16	10	35	27	6	15	3	30	9	209
baboCR38	ERR473740	98.8706	9	45	3	16	9	34	29	6	15	3	31	9	209
baboCR57	ERR554815	98.7087	8	45	4	16	11	33	29	5	15	4	29	10	209
baboCR49	ERR554816	98.8746	9	46	3	17	9	37	26	6	16	1	31	8	209
baboCR31	ERR418020	99.0405	9	46	3	16	11	35	26	7	15	3	30	9	210
baboCR42	ERR471342	98.8705	9	45	3	16	10	34	29	6	15	3	31	9	210
baboCR54	ERR471350	98.8869	9	45	4	16	10	35	28	6	15	3	30	9	210
baboCR56	ERR471352	98.8719	9	45	3	16	11	35	28	6	15	3	30	9	210
baboCR1	ERR471362	98.881	10	45	4	16	10	35	27	6	15	3	30	9	210
baboCR15	ERR473734	98.8809	9	46	3	17	9	37	27	6	16	1	31	8	210
baboCR37	ERR473739	98.8658	9	45	3	16	10	34	29	6	15	3	31	9	210
baboCR39	ERR473741	98.8762	9	46	3	16	9	35	29	6	15	3	30	9	210
baboCR22	ERR485954	98.8873	9	45	3	16	9	36	27	6	15	3	32	9	210
baboCR58	ERR554814	98.7399	8	44	4	16	12	33	29	6	15	4	29	10	210
baboCR32	ERR467402	98.8543	9	45	3	16	10	34	29	6	16	3	31	9	211
baboCR40	ERR471340	98.8703	9	45	4	16	10	34	29	6	15	3	31	9	211
baboCR16	ERR471368	98.8721	9	45	3	16	10	36	27	6	15	3	32	9	211
baboCR8	ERR471369	98.8953	9	46	3	16	10	36	28	6	15	3	30	9	211
baboCR36	ERR473738	98.8736	9	45	3	16	10	34	29	6	16	3	31	9	211
baboCR136	ERS3605014	98.9131	11	45	2	14	10	33	28	7	19	1	33	8	211
baboCR189	ERS3605018	97.7698	10	46	2	15	11	37	27	6	17	1	31	8	211
baboCR209	ERS3605026	98.8799	9	44	2	17	13	37	30	5	16	1	29	8	211
baboCR34	ERR418021	99.0087	9	46	3	16	10	37	27	7	15	3	30	9	212
baboCR68	ERR473744	98.885	9	45	3	16	9	36	27	6	16	3	33	9	212
baboCR70A	ERR775234	98.8795	9	45	3	13	11	37	27	6	20	1	32	8	212
baboCR69A	ERR775235	98.886	9	45	3	13	11	37	27	6	20	1	32	8	212
baboCR18	ERR471370	98.8824	9	45	3	16	9	36	29	6	16	3	32	9	213
baboCR51	ERR485953	98.8784	9	45	3	17	9	36	27	6	16	3	33	9	213
babohCR176	ERS3605030	98.7594	10	45	2	15	11	37	27	5	17	5	30	9	213
babohCR66	ERR471335	98.8809	10	45	2	16	11	30	33	7	17	1	33	9	214
Babortus_2308	ERR762403	98.6038	8	44	4	14	11	35	33	4	17	4	29	11	214
Babortus_90-1280	GCA_000366465.1	98.8925	7	46	4	10	8	38	42	7	10	6	29	8	215
B. abortus 19BA	GCA_003244395.1	98.4378	7	48	2	15	11	30	36	7	16	2	32	9	215
baboCR46	ERR471345	98.8606	10	45	3	17	10	35	31	6	16	3	31	9	216
baboCR48	ERR471347	98.8704	9	46	3	18	9	37	28	6	16	3	32	9	216
baboCR24	ERR471355	98.8807	9	47	3	18	9	37	28	6	16	3	32	8	216
baboCR4	ERR471366	98.8768	9	46	3	18	9	37	28	6	16	3	32	9	216
baboCR12	ERR473731	98.8686	9	46	3	18	9	37	28	6	16	3	32	9	216
baboCR5	ERR473732	98.8897	9	46	3	18	9	37	28	6	16	3	32	9	216
baboCR13	ERR473735	98.8736	9	46	3	18	9	37	28	6	16	3	32	9	216
baboCR72	ERR775241	98.8803	10	45	2	18	10	35	28	6	17	3	33	9	216
baboCR45	ERR471344	98.8505	10	45	3	17	10	35	31	6	17	3	31	9	217
baboCR10	ERR471371	98.8928	9	46	3	18	9	38	28	6	16	3	32	9	217
baboCR14	ERR473736	98.8837	9	46	3	18	9	37	29	6	16	3	32	9	217
baboCR17	ERR473737	98.8886	9	46	3	18	9	38	28	6	16	3	32	9	217
baboCR112	ERS3605012	98.9455	10	45	2	15	11	39	29	5	18	3	31	9	217
baboCR11	ERR471336	98.8719	9	46	3	18	9	39	28	6	16	3	32	9	218
baboCR50	ERR485952	98.8779	9	47	3	18	9	38	28	6	16	3	32	9	218
Babortus_88_226	GCA_000370345.1	98.8521	9	45	9	12	7	32	38	10	9	6	34	8	219
Babortus_A13334	GCA_000238175.1	98.8492	8	47	2	21	9	37	34	5	15	2	31	8	219
B. abortus SKN13	GCA_001267725.1	98.9093	9	47	4	13	9	36	34	9	11	4	35	9	220
Babortus_S19	GCA_000018725.1	98.8618	8	49	4	13	11	29	40	8	15	2	34	9	222
B. abortus A19	GCA_003290345.1	98.9943	7	47	2	14	13	29	38	9	15	2	37	9	222
baboCR111	ERS3605011	98.8823	13	48	3	16	12	31	32	7	18	2	33	10	225
B. abortus B00-0751	SRR1371303	98.938	7	48	2	11	8	43	47	9	11	4	33	10	233
B. abortus ML7	GCA_003194755.1	98.6893	8	50	4	10	8	39	43	11	13	3	40	13	242
Babortus_90-0775	NZ_ATGS01000004.1	98.8594	7	45	3	13	11	53	52	5	12	4	32	9	246
B. abortus 90-1280	GCA_000413715.1	98.8845	7	46	3	13	11	53	52	5	12	4	32	9	247
B. abortus LMN2	GCA_000739325.1	98.9337	10	50	8	14	10	42	36	9	15	4	36	14	248
B. abortus B11-0154	SRR3096422	98.8457	7	44	3	17	11	49	57	5	12	5	30	8	248
B. abortus B11-0159	SRR3096423	99.0782	8	44	3	16	11	53	65	4	12	4	32	8	260
Babortus_BDW	GCA_000740135.1	98.7759	12	63	5	7	7	44	44	8	17	1	45	14	267
Babortus_68-3396P	GCA_000413535.1	98.898	11	59	4	16	9	44	43	9	18	1	50	15	279
Babortus_82-3893	GCA_000413555.1	98.9251	12	56	4	20	10	42	44	9	18	2	47	15	279
Babortus_90-0737	GCA_000413675.1	98.8987	11	58	4	22	10	39	45	8	22	1	47	15	282
Babortus_84-26	GCA_000370265.1	98.7424	12	56	4	20	9	44	45	8	18	3	48	16	283
B. abortus Col-B012	GCA_001940595.1	97.1555	11	60	8	21	8	41	46	9	20	1	50	15	290
baboCR203	ERS3605025	98.8808	12	62	6	20	11	47	52	11	17	3	51	17	309
Babortus_BCB034	GCA_000292025.2	95.238	26	88	10	27	11	89	73	10	32	0	69	19	454
Babortus_F3_07-1	GCA_000365725.1	98.7499	26	91	9	30	10	86	90	7	38	5	58	16	466
Babortus_134	GCA_000298635.1	95.0085	26	92	11	26	12	89	70	13	33	0	72	23	467
Babortus_63_75	GCA_000366605.1	98.785	27	97	7	24	13	87	106	7	38	3	63	17	489
B. abortus 88/19	GCA_000366425.1	98.7319	28	88	9	28	10	93	87	10	38	4	73	21	489
B. abortus 63/59	GCA_000366605.1	98.7718	26	97	7	25	13	86	106	7	38	4	64	18	491
B. abortus 28375	GCA_002290745.1	96.5797	27	98	8	32	12	89	96	7	41	7	61	18	496
B. abortus 40046	GCA_002290665.1	98.832	28	102	10	32	10	88	92	8	39	7	64	19	499
Babortus_104M	GCA_001296965.1	98.8133	69	94	13	26	18	92	79	11	40	3	77	57	579
B. abortus 72871	GCA_002291365.1	88.8044	74	200	17	114	31	197	200	30	84	17	177	67	1208
B. abortus 38127	GCA_002291325.1	96.2295	78	209	20	106	35	212	185	33	74	21	185	68	1226
B. abortus 8486	GCA_001401915.1	98.7591	84	207	19	106	34	216	191	34	78	22	189	69	1249
Babortus_63_59	GCA_000370025.1	98.3307	79	217	19	101	34	210	183	33	90	17	196	73	1252
B. abortus 65/157	GCA_000370125.1	98.5566	85	208	16	100	32	219	208	33	82	17	185	69	1254
Babortus_3196	GCA_000740945.1	98.3558	82	216	22	102	35	214	181	37	90	18	198	75	1270
Babortus_NCTC_10505	GCA_000740175.1	98.433	85	212	20	105	39	209	182	33	95	20	198	72	1270
Babortus_63-144	GCA_000740295.1	98.3639	80	217	25	103	35	212	183	36	92	18	198	75	1274
Babortus_870	GCA_000740215.1	98.4079	85	210	21	105	39	213	181	37	95	20	198	72	1276
B. abortus F10/06-3	GCA_000370405.1	98.4386	83	208	20	115	34	210	201	33	90	18	190	75	1277
B. abortus 67/93	GCA_002290685.1	98.6045	85	210	17	103	32	223	212	35	80	19	189	72	1277
Babortus_C68	GCA_000740195.1	98.3651	83	217	21	102	35	218	184	36	89	19	199	76	1279
B. abortus 870	GCA_000740215.1	98.7698	88	214	20	107	36	213	185	32	96	22	201	70	1284
B. abortus 82	GCA_000473805.1	98.0382	83	211	16	122	35	218	213	33	97	17	184	72	1301
B. abortus 67761	GCA_002290705.1	92.1106	83	208	18	126	32	215	219	33	91	18	185	76	1304
B. abortus 49188	GCA_002290725.1	94.4944	84	211	18	125	31	218	224	32	91	17	188	76	1315
B. abortus R42-08	GCA_000370565.1	98.4836	83	209	17	127	32	224	217	36	93	17	190	76	1321
B. abortus 80/102	GCA_000366345.1	98.5985	85	211	17	129	30	216	229	32	87	18	192	76	1322
Babortus_LEVI237	GCA_000365625.1	97.8788	88	215	23	114	36	207	222	40	91	19	192	76	1323
babSP68	ERR554826	98.5744	86	211	17	130	30	219	231	31	88	19	193	75	1330
babSP283	ERR554828	98.6547	85	213	17	130	30	216	231	34	87	18	193	76	1330
Babortus_85-1058	GCA_000370285.1	98.2361	86	216	22	113	41	227	203	36	94	18	200	74	1330
B. abortus 63/130	GCA_000369985.1	98.6302	86	212	19	124	31	217	230	32	88	18	196	77	1330
B. abortus F5/04-7	GCA_000370425.1	98.5814	85	212	18	127	30	218	230	33	90	18	193	77	1331
B. abortus 57750	GCA_002290785.1	96.2724	84	215	18	129	30	227	223	32	94	18	191	77	1338
babSP151	ERR554827	98.6469	87	210	17	130	32	221	235	32	88	18	194	76	1340
Babortus_BAB8416	GCA_001043295.1	98.2847	84	212	19	125	36	224	219	39	94	17	197	80	1346
B. abortus 1365.1	GCA_001401935.1	98.679	86	213	16	128	31	228	234	32	89	20	195	77	1349
B. abortus BD	GCA_002262975.1	98.5624	86	217	17	127	36	237	227	39	92	17	202	78	1375
B. abortus MC	GCA_002262995.1	98.5793	86	214	18	132	35	230	230	38	94	22	196	82	1377
Babortus_Tulya	GCA_000157715.1	97.6272	208	494	44	188	90	565	553	104	197	69	498	185	3195
babNG15	ERR554823	98.8178	216	496	43	222	82	576	523	103	212	60	488	180	3201
B. abortus bv.3str.Tulya	GCA_000157715.1	98.2733	216	498	42	191	84	565	559	101	195	69	500	184	3204
Babortus_BER	GCA_000740155.1	98.5388	217	509	44	192	90	571	559	107	196	71	506	189	3251
Babortus_BFY	GCA_000740315.1	98.5387	217	506	44	194	89	571	562	106	197	70	507	191	3254
B. abortus Tulya	SRR4038989	98.8606	223	514	43	194	82	570	564	106	197	71	509	185	3258
B. abortus 78/32	GCA_000370205.1	98.7204	215	508	47	215	87	575	534	116	201	62	521	187	3268
babNG19	ERR554824	98.7319	215	504	43	230	83	588	541	107	217	61	498	184	3271
babNG20	ERR554825	98.7547	214	504	43	230	83	587	541	107	218	61	500	184	3272
B. abortus 80/28	GCA_000370245.1	98.7363	215	505	42	224	84	596	535	104	218	62	504	185	3274
B. abortus F6/05-4	GCA_000370465.1	98.7137	214	507	42	219	83	582	550	105	204	69	504	195	3274
babNG9	ERR554822	98.786	215	504	43	229	83	588	541	107	217	61	502	185	3275
B. abortus 87/28	GCA_000370305.1	98.7629	215	510	43	220	83	584	552	105	206	67	499	193	3277
B. abortus F6/05-9	GCA_000370485.1	98.6849	214	514	43	217	82	584	554	104	209	70	501	192	3284
B. abortus 78/14	GCA_000370185.1	98.7453	219	516	45	218	82	581	551	108	202	66	502	195	3285
baboNG1	ERR554830	98.8001	215	508	43	228	82	590	547	106	221	61	513	187	3301
baboNG2	ERR554831	98.7969	216	511	43	235	86	590	562	107	216	60	507	184	3317
B. abortus 63/294	GCA_000370065.1	97.863	263	616	58	223	95	688	643	107	232	69	612	245	3851
B. abortus 88/217	GCA_000370345.1	98.3631	266	627	60	228	99	702	662	111	242	73	603	239	3912
BpinB2-94	NC_015857.1 & NC_015858.1	97.6251	340	1198	93	110	135	737	711	144	119	94	1115	306	5102
Bmicroti_CCM4915	NC_013119.1 & NC_013118.1	97.4451	347	1237	96	172	160	758	709	161	186	97	1146	325	5394
B. melitensis 16M	NC_003317.1 & NC_003318.1	97.4917	363	985	113	237	241	1152	1193	262	261	122	1006	363	6298
BcetiTE10759	CP006896 & CP006897	96.3066	351	1281	120	162	177	1277	1236	168	162	114	1186	323	6557
BneotomaeACEH01	GCA_000158715.1	96.1702	382	1377	114	196	221	1134	1156	225	211	128	1307	359	6810
B. suis 1330	NC_004310.3 & NC_004311.2	97.4895	365	1386	118	172	199	1318	1251	211	159	120	1291	347	6937
Bcan_ATCC23365	NC_010103.1 & NC_010104.1	97.4312	365	1418	136	226	213	1510	1404	221	214	128	1327	349	7511
Bovis	NC_009505.1 & NC_009504.1	94.7447	394	1423	132	259	240	1874	1767	231	221	122	1320	394	8377
Oanthropitotal	NC_009667.1-NC_009672.1	44.5303	8198	27872	4679	11467	18814	30263	30283	17991	11529	4721	27250	8479	201546
Ointermedium_LMG3301	NZ_ACQA00000000.1	45.6261	9519	31248	4417	10250	21248	24542	24378	21017	10200	4377	30485	9867	201548

## Sheet: Summary_onlyCR
SUMMARY. SNPs only from Costa Rican isolares, as compared to the reference, B. abortus 9-941. The details of substitution numbers and total SNPs are shown, "N" are ignored.
id	Accession	Percent Mapped	dN/dS	2-tailed Fisher's exact test p-value	A->C	A->G	A->T	C->A	C->G	C->T	G->A	G->C	G->T	T->A	T->C	T->G	Total SNPs	CRlineage
baboCR1	ERR471362	98.881	0.758674	0.104583	10	45	4	16	10	35	27	6	15	3	30	9	210	I
baboCR10	ERR471371	98.8928	0.794737	0.178699	9	46	3	18	9	38	28	6	16	3	32	9	217	I
baboCR11	ERR471336	98.8719	0.74108	0.0766968	9	46	3	18	9	39	28	6	16	3	32	9	218	I	Average lineage I	208.711
baboCR111	ERS3605011	98.8823	0.700285	0.0308091	13	48	3	16	12	31	32	7	18	2	33	10	225	I	Min lineage I	198
baboCR112	ERS3605012	98.9455	0.708036	0.0420951	10	45	2	15	11	39	29	5	18	3	31	9	217	I	Max lineage I	225
baboCR12	ERR473731	98.8686	0.770145	0.130145	9	46	3	18	9	37	28	6	16	3	32	9	216	I	Average dN/dS	0.741186
baboCR13	ERR473735	98.8736	0.787885	0.176512	9	46	3	18	9	37	28	6	16	3	32	9	216	I
baboCR136	ERS3605014	98.9131	0.743786	0.086831	11	45	2	14	10	33	28	7	19	1	33	8	211	I
baboCR137	ERS3605015	98.9312	0.6776	0.0235706	11	43	2	14	11	36	25	5	18	3	29	8	205	I
baboCR14	ERR473736	98.8837	0.755341	0.0925362	9	46	3	18	9	37	29	6	16	3	32	9	217	I
baboCR15	ERR473734	98.8809	0.758707	0.104594	9	46	3	17	9	37	27	6	16	1	31	8	210	I
baboCR150	ERS3605016	98.8514	0.750356	0.0886592	10	44	2	17	11	28	30	6	15	3	33	9	208	I
baboCR16	ERR471368	98.8721	0.743803	0.0868343	9	45	3	16	10	36	27	6	15	3	32	9	211	I
baboCR17	ERR473737	98.8886	0.755348	0.0925387	9	46	3	18	9	38	28	6	16	3	32	9	217	I
baboCR18	ERR471370	98.8824	0.785527	0.15396	9	45	3	16	9	36	29	6	16	3	32	9	213	I
baboCR189	ERS3605018	97.7698	0.713517	0.0504065	10	46	2	15	11	37	27	6	17	1	31	8	211	I
baboCR19	ERR471365	98.8728	0.783317	0.171172	9	45	3	15	9	36	25	6	16	1	32	8	205	I
baboCR20	ERR473730	98.8738	0.725103	0.0662719	9	45	3	15	10	35	26	6	15	1	29	8	202	I
baboCR209	ERS3605026	98.8799	0.714934	0.0505279	9	44	2	17	13	37	30	5	16	1	29	8	211	I
baboCR22	ERR485954	98.8873	0.743797	0.0868332	9	45	3	16	9	36	27	6	15	3	32	9	210	I
baboCR23	ERR471353	98.437	0.746902	0.0983861	9	45	3	15	10	36	25	6	15	1	31	8	204	I
baboCR24	ERR471355	98.8807	0.74888	0.0907031	9	47	3	18	9	37	28	6	16	3	32	8	216	I
baboCR25	ERR471356	98.838	0.738524	0.0829623	9	45	3	16	10	34	27	6	15	3	29	9	206	I
baboCR26	ERR471357	98.8815	0.76932	0.141819	9	46	3	15	10	36	25	6	15	1	29	8	203	I
baboCR27	ERR471358	98.8679	0.762316	0.118255	9	46	3	15	9	35	25	6	15	1	29	8	201	I
baboCR28	ERR471359	98.8878	0.75198	0.102637	9	46	3	16	10	35	27	6	15	3	30	9	209	I
baboCR29	ERR471360	98.8925	0.745259	0.0848039	9	45	3	16	10	34	27	6	15	3	30	9	207	I
baboCR30	ERR471361	98.8453	0.738527	0.082963	9	45	3	16	10	34	27	6	15	3	29	9	206	I
baboCR31	ERR418020	99.0405	0.751987	0.102639	9	46	3	16	11	35	26	7	15	3	30	9	210	I
baboCR32	ERR467402	98.8543	0.776318	0.143977	9	45	3	16	10	34	29	6	16	3	31	9	211	I
baboCR33	ERR471354	98.8716	0.758683	0.104586	9	47	3	16	9	34	27	6	15	3	30	9	208	I
baboCR34	ERR418021	99.0087	0.751985	0.102638	9	46	3	16	10	37	27	7	15	3	30	9	212	I
baboCR35	ERR473733	98.8769	0.762319	0.118257	9	47	3	15	9	34	25	6	15	1	29	8	201	I
baboCR36	ERR473738	98.8736	0.776314	0.143976	9	45	3	16	10	34	29	6	16	3	31	9	211	I
baboCR37	ERR473739	98.8658	0.751964	0.102634	9	45	3	16	10	34	29	6	15	3	31	9	210	I
baboCR38	ERR473740	98.8706	0.751989	0.102639	9	45	3	16	9	34	29	6	15	3	31	9	209	I
baboCR39	ERR473741	98.8762	0.729501	0.0720779	9	46	3	16	9	35	29	6	15	3	30	9	210	I
baboCR4	ERR471366	98.8768	0.770152	0.130146	9	46	3	18	9	37	28	6	16	3	32	9	216	I
baboCR40	ERR471340	98.8703	0.751977	0.102637	9	45	4	16	10	34	29	6	15	3	31	9	211	I
baboCR41	ERR471341	98.8726	0.755325	0.116182	9	45	3	15	9	34	27	6	15	1	30	8	202	I
baboCR42	ERR471342	98.8705	0.760464	0.120871	9	45	3	16	10	34	29	6	15	3	31	9	210	I
baboCR43	ERR471343	98.8743	0.769306	0.141816	9	45	3	15	10	35	25	6	15	1	29	8	201	I
baboCR44	ERR418022	99.0168	0.75194	0.102629	9	44	3	16	11	36	26	7	15	3	30	9	209	I
baboCR45	ERR471344	98.8505	0.728408	0.0615181	10	45	3	17	10	35	31	6	17	3	31	9	217	I
baboCR46	ERR471345	98.8606	0.722066	0.0604495	10	45	3	17	10	35	31	6	16	3	31	9	216	I
baboCR47	ERR471346	98.8854	0.762338	0.118262	10	45	4	15	9	35	25	6	15	1	29	8	202	I
baboCR48	ERR471347	98.8704	0.770153	0.130146	9	46	3	18	9	37	28	6	16	3	32	9	216	I
baboCR49	ERR554816	98.8746	0.774169	0.146862	9	46	3	17	9	37	26	6	16	1	31	8	209	I
baboCR5	ERR473732	98.8897	0.787899	0.176515	9	46	3	18	9	37	28	6	16	3	32	9	216	I
baboCR50	ERR485952	98.8779	0.755338	0.0925353	9	47	3	18	9	38	28	6	16	3	32	9	218	I
baboCR51	ERR485953	98.8784	0.778825	0.151849	9	45	3	17	9	36	27	6	16	3	33	9	213	I
baboCR52	ERR471348	98.879	0.762327	0.118259	9	45	3	15	9	32	25	5	15	3	30	9	200	I
baboCR53	ERR471349	98.8764	0.769327	0.141821	9	46	3	15	10	36	25	6	15	1	29	8	203	I
baboCR54	ERR471350	98.8869	0.72305	0.0584188	9	45	4	16	10	35	28	6	15	3	30	9	210	I
baboCR55	ERR471351	98.8711	0.748334	0.0960351	9	45	3	15	10	34	25	6	15	1	29	8	200	I
baboCR56	ERR471352	98.8719	0.723044	0.0584177	9	45	3	16	11	35	28	6	15	3	30	9	210	I
baboCR59	ERR471339	98.8769	0.72208	0.0604507	9	45	3	13	11	36	27	6	19	1	31	8	209	I
baboCR6	ERR471363	98.8958	0.769319	0.141819	9	46	3	15	10	36	25	6	15	1	29	8	203	I
baboCR60	ERR471338	98.8801	0.722073	0.0604502	9	45	3	13	11	36	27	6	19	1	31	8	209	I
baboCR68	ERR473744	98.885	0.778832	0.151851	9	45	3	16	9	36	27	6	16	3	33	9	212	I
baboCR69A	ERR775235	98.886	0.721147	0.0515264	9	45	3	13	11	37	27	6	20	1	32	8	212	I
baboCR7	ERR471364	98.8496	0.730641	0.069736	9	45	3	16	10	34	27	6	15	5	29	9	208	I
baboCR70A	ERR775234	98.8795	0.721142	0.0515255	9	45	3	13	11	37	27	6	20	1	32	8	212	I
baboCR72	ERR775241	98.8803	0.752236	0.0819025	10	45	2	18	10	35	28	6	17	3	33	9	216	I
baboCR74	ERR775243	98.8757	0.659416	0.0122378	9	44	2	17	10	34	28	5	17	2	29	9	206	I
baboCR75	ERS3605019	98.7699	0.702934	0.0381962	10	47	2	15	11	34	22	6	18	2	31	8	206	I
baboCR8	ERR471369	98.8953	0.765401	0.125527	9	46	3	16	10	36	28	6	15	3	30	9	211	I
baboCR9	ERR471367	98.8696	0.762314	0.118255	9	46	3	15	9	35	25	6	15	1	29	8	201	I
baboCR92	ERS3605023	98.8977	0.760477	0.120874	10	45	2	15	11	28	28	6	15	1	31	8	200	I
babohCR168	ERS3605027	98.7377	0.753836	0.100387	11	46	2	18	12	29	19	6	14	2	31	9	199	I
babohCR174	ERS3605028	98.9151	0.665236	0.0150442	10	44	2	15	11	35	26	8	17	1	29	8	206	I
babohCR175	ERS3605029; ERS3605039	98.6778	0.690888	0.0349829	10	44	2	16	12	34	23	5	18	1	29	8	202	I
babohCR176	ERS3605030	98.7594	0.708003	0.042092	10	45	2	15	11	37	27	5	17	5	30	9	213	I
babohCR177	ERS3605031	98.9228	0.684253	0.0275732	10	44	2	16	12	32	23	6	18	1	29	8	201	I
babohCR178	ERS3605032	98.8765	0.696625	0.0372984	10	43	2	17	13	34	23	6	18	1	29	8	204	I
babohCR179	ERS3605033	98.7732	0.677895	0.026776	9	43	2	16	12	32	23	5	18	1	29	8	198	I
babohCR180	ERS3605034	98.898	0.677422	0.0199265	10	44	2	15	12	35	26	8	17	1	29	8	207	I
babohCR181	ERS3605035	98.8863	0.703601	0.0450684	10	44	2	16	12	32	23	6	18	1	29	8	201	I
babohCR195	ERS3605037	98.7905	0.697151	0.0358606	9	43	2	16	12	33	24	6	18	1	29	8	201	I
babohCR196	ERS3605038	98.8589	0.716531	0.0573483	10	44	2	16	12	33	24	6	18	1	29	8	203	I
babohCR65	ERR471334	98.8819	0.751983	0.102638	9	46	2	15	10	30	31	6	15	1	31	8	204	I
babohCR66	ERR471335	98.8809	0.734742	0.0755623	10	45	2	16	11	30	33	7	17	1	33	9	214	I
babohCR71	ERR775240	98.8913	0.703073	0.0382178	9	46	2	15	12	32	27	5	16	1	29	8	202	I
baboCR203	ERS3605025	98.8808	0.612844	0.000366598	12	62	6	20	11	47	52	11	17	3	51	17	309	II (buffalo)
baboCR100	ERS3605010	98.9587	0.46479	0.000441752	5	20	1	6	6	20	26	2	2	1	19	4	112	III
baboCR123	ERS3605013	98.9152	0.473403	0.000501513	5	21	1	5	5	20	26	2	2	1	19	4	111	III	Average lineage III	111.375
baboCR156	ERS3605017	98.8416	0.456161	0.000277568	4	21	1	5	5	21	25	2	5	0	19	4	112	III	Min lineage III	108
baboCR202	ERS3605024	98.9147	0.481982	0.000797506	5	20	1	4	5	19	27	2	3	0	19	4	109	III	Max lineage III	117
baboCR77B	ERS3605020	98.808	0.456143	0.000277458	4	20	1	5	5	20	25	2	2	1	19	4	108	III
baboCR79B	ERS3605021	98.9016	0.464765	0.000441614	5	20	1	5	5	21	25	2	2	1	19	4	110	III	Average dN/dS	0.466302
baboCR82	ERS3605036	98.9275	0.433958	0.000109395	4	20	1	5	5	24	26	2	2	0	19	4	112	III
babohCR182	ERS3605036	98.9257	0.49921	0.00139256	5	21	1	6	6	21	26	2	4	1	20	4	117	III
baboCR57	ERR554815	98.7087	0.647855	0.0094732	8	45	4	16	11	33	29	5	15	4	29	10	209	IV	Average lineage IV	209.5
baboCR58	ERR554814	98.7399	0.653769	0.0124191	8	44	4	16	12	33	29	6	15	4	29	10	210	IV	Min lineage IV	209
babohCR61	ERR554817	98.8635	0.671401	0.0218685	7	46	4	16	8	32	25	6	13	3	30	10	200	V	Max lineage IV	210
																			Average dN/dS	0.650812

## Sheet: CR_SJCoutbreak
SUMMARY. SNPs only from San Juan de Chicuá outbreak, Costa Rica, as compared to the reference, B. abortus 9-941. The details of substitution numbers and total SNPs are shown, "N" are ignored.
id	Percent Mapped	dN/dS	2-tailed Fisher's exact test p-value	A->C	A->G	A->T	C->A	C->G	C->T	G->A	G->C	G->T	T->A	T->C	T->G	Total SNPs	CRlineage
baboCR52	98.879	0.762327	0.118259	9	45	3	15	9	32	25	5	15	3	30	9	200	I
baboCR55	98.8711	0.748334	0.0960351	9	45	3	15	10	34	25	6	15	1	29	8	200	I
baboCR27	98.8679	0.762316	0.118255	9	46	3	15	9	35	25	6	15	1	29	8	201	I
baboCR35	98.8769	0.762319	0.118257	9	47	3	15	9	34	25	6	15	1	29	8	201	I
baboCR43	98.8743	0.769306	0.141816	9	45	3	15	10	35	25	6	15	1	29	8	201	I
baboCR20	98.8738	0.725103	0.0662719	9	45	3	15	10	35	26	6	15	1	29	8	202	I
baboCR41	98.8726	0.755325	0.116182	9	45	3	15	9	34	27	6	15	1	30	8	202	I
baboCR47	98.8854	0.762338	0.118262	10	45	4	15	9	35	25	6	15	1	29	8	202	I
baboCR26	98.8815	0.76932	0.141819	9	46	3	15	10	36	25	6	15	1	29	8	203	I
baboCR53	98.8764	0.769327	0.141821	9	46	3	15	10	36	25	6	15	1	29	8	203	I
baboCR6	98.8958	0.769319	0.141819	9	46	3	15	10	36	25	6	15	1	29	8	203	I
baboCR23	98.437	0.746902	0.0983861	9	45	3	15	10	36	25	6	15	1	31	8	204	I
baboCR19	98.8728	0.783317	0.171172	9	45	3	15	9	36	25	6	16	1	32	8	205	I
baboCR25	98.838	0.738524	0.0829623	9	45	3	16	10	34	27	6	15	3	29	9	206	I
baboCR30	98.8453	0.738527	0.082963	9	45	3	16	10	34	27	6	15	3	29	9	206	I
baboCR29	98.8925	0.745259	0.0848039	9	45	3	16	10	34	27	6	15	3	30	9	207	I
baboCR33	98.8716	0.758683	0.104586	9	47	3	16	9	34	27	6	15	3	30	9	208	I
baboCR7	98.8496	0.730641	0.069736	9	45	3	16	10	34	27	6	15	5	29	9	208	I
baboCR28	98.8878	0.75198	0.102637	9	46	3	16	10	35	27	6	15	3	30	9	209	I
baboCR38	98.8706	0.751989	0.102639	9	45	3	16	9	34	29	6	15	3	31	9	209	I
baboCR44	99.0168	0.75194	0.102629	9	44	3	16	11	36	26	7	15	3	30	9	209	I
baboCR49	98.8746	0.774169	0.146862	9	46	3	17	9	37	26	6	16	1	31	8	209	I
baboCR59	98.8769	0.72208	0.0604507	9	45	3	13	11	36	27	6	19	1	31	8	209	I
baboCR60	98.8801	0.722073	0.0604502	9	45	3	13	11	36	27	6	19	1	31	8	209	I
baboCR1	98.881	0.758674	0.104583	10	45	4	16	10	35	27	6	15	3	30	9	210	I
baboCR15	98.8809	0.758707	0.104594	9	46	3	17	9	37	27	6	16	1	31	8	210	I
baboCR22	98.8873	0.743797	0.0868332	9	45	3	16	9	36	27	6	15	3	32	9	210	I
baboCR31	99.0405	0.751987	0.102639	9	46	3	16	11	35	26	7	15	3	30	9	210	I
baboCR37	98.8658	0.751964	0.102634	9	45	3	16	10	34	29	6	15	3	31	9	210	I
baboCR39	98.8762	0.729501	0.0720779	9	46	3	16	9	35	29	6	15	3	30	9	210	I
baboCR42	98.8705	0.760464	0.120871	9	45	3	16	10	34	29	6	15	3	31	9	210	I
baboCR54	98.8869	0.72305	0.0584188	9	45	4	16	10	35	28	6	15	3	30	9	210	I
baboCR56	98.8719	0.723044	0.0584177	9	45	3	16	11	35	28	6	15	3	30	9	210	I
baboCR16	98.8721	0.743803	0.0868343	9	45	3	16	10	36	27	6	15	3	32	9	211	I
baboCR32	98.8543	0.776318	0.143977	9	45	3	16	10	34	29	6	16	3	31	9	211	I
baboCR36	98.8736	0.776314	0.143976	9	45	3	16	10	34	29	6	16	3	31	9	211	I
baboCR40	98.8703	0.751977	0.102637	9	45	4	16	10	34	29	6	15	3	31	9	211	I
baboCR34	99.0087	0.751985	0.102638	9	46	3	16	10	37	27	7	15	3	30	9	212	I
baboCR68	98.885	0.778832	0.151851	9	45	3	16	9	36	27	6	16	3	33	9	212	I
baboCR18	98.8824	0.785527	0.15396	9	45	3	16	9	36	29	6	16	3	32	9	213	I
baboCR51	98.8784	0.778825	0.151849	9	45	3	17	9	36	27	6	16	3	33	9	213	I
baboCR12	98.8686	0.770145	0.130145	9	46	3	18	9	37	28	6	16	3	32	9	216	I
baboCR13	98.8736	0.787885	0.176512	9	46	3	18	9	37	28	6	16	3	32	9	216	I
baboCR24	98.8807	0.74888	0.0907031	9	47	3	18	9	37	28	6	16	3	32	8	216	I
baboCR4	98.8768	0.770152	0.130146	9	46	3	18	9	37	28	6	16	3	32	9	216	I
baboCR46	98.8606	0.722066	0.0604495	10	45	3	17	10	35	31	6	16	3	31	9	216	I
baboCR48	98.8704	0.770153	0.130146	9	46	3	18	9	37	28	6	16	3	32	9	216	I
baboCR5	98.8897	0.787899	0.176515	9	46	3	18	9	37	28	6	16	3	32	9	216	I
baboCR10	98.8928	0.794737	0.178699	9	46	3	18	9	38	28	6	16	3	32	9	217	I
baboCR14	98.8837	0.755341	0.0925362	9	46	3	18	9	37	29	6	16	3	32	9	217	I
baboCR17	98.8886	0.755348	0.0925387	9	46	3	18	9	38	28	6	16	3	32	9	217	I
baboCR45	98.8505	0.728408	0.0615181	10	45	3	17	10	35	31	6	17	3	31	9	217	I
baboCR11	98.8719	0.74108	0.0766968	9	46	3	18	9	39	28	6	16	3	32	9	218	I
baboCR50	98.8779	0.755338	0.0925353	9	47	3	18	9	38	28	6	16	3	32	9	218	I

## Sheet: all_CRdetails
Costa Rican genomes' details of SNPs position in the aligment and the reference, and its meaning. The dot means no variant allele in the indicated position.
									Costa Rican lineage	I-SJC	I-SJC	I-SJC	I-SJC	I-SJC	I-SJC	I-SJC	I-SJC	I-SJC	I-SJC	I-SJC	I-SJC	I-SJC	I-SJC	I-SJC	I-SJC	I-SJC	I-SJC	I-SJC	I-SJC	I-SJC	I-SJC	I-SJC	I-SJC	I-SJC	I-SJC	I-SJC	I-SJC	I-SJC	I-SJC	I-SJC	I-SJC	I-SJC	I-SJC	I-SJC	I-SJC	I-SJC	I-SJC	I-SJC	I-SJC
Position_in_alignment	Position_in_reference_B.abortus9-941	CDS/rRNA/tRNA/Intergenic	strand	CDS_name	product	Synonymous/Non-synonymous	Ref_base	SNP_base	N. genomes	baboCR31	baboCR34	baboCR44	baboCR32	baboCR11	baboCR60	baboCR59	baboCR40	baboCR41	baboCR42	baboCR43	baboCR45	baboCR46	baboCR47	baboCR48	baboCR52	baboCR53	baboCR54	baboCR55	baboCR56	baboCR23	baboCR33	baboCR24	baboCR25	baboCR26	baboCR27	baboCR28	baboCR29	baboCR30	baboCR1	baboCR6	baboCR7	baboCR19	baboCR4	baboCR16	baboCR18	baboCR10	baboCR20	baboCR12	baboCR5
2665906	2665758	Intergenic	-	-	-	-	A	G	95	G	G	G	G	G	G	G	G	G	G	G	G	G	G	G	G	G	G	G	G	G	G	G	G	G	G	G	G	G	G	G	G	G	G	G	G	G	G	G	G
652066	652030	Intergenic	-	-	-	-	T	A,G	95	G	G	G	G	G	G	G	G	G	G	G	G	G	G	G	G	G	G	G	G	G	G	G	G	G	G	G	G	G	G	G	G	G	G	G	G	G	G	G	G
29873	29871	CDS	1	aroA	3-phosphoshikimate 1-carboxyvinyltransferase	N	A	G	95	G	G	G	G	G	G	G	G	G	G	G	G	G	G	G	G	G	G	G	G	G	G	G	G	G	G	G	G	G	G	G	G	G	G	G	G	G	G	G	G
624806	624771	CDS	1	BruAb1_0632	sensor histidine kinase	N	A	G	95	G	G	G	G	G	G	G	G	G	G	G	G	G	G	G	G	G	G	G	G	G	G	G	G	G	G	G	G	G	G	G	G	G	G	G	G	G	G	G	G
690250	690214	CDS	-1	ksgA	dimethyladenosine transferase	N	A	G	95	G	G	G	G	G	G	G	G	G	G	G	G	G	G	G	G	G	G	G	G	G	G	G	G	G	G	G	G	G	G	G	G	G	G	G	G	G	G	G	G
799841	799801	CDS	1	BruAb1_0814	hypothetical protein	N	A	G	95	G	G	G	G	G	G	G	G	G	G	G	G	G	G	G	G	G	G	G	G	G	G	G	G	G	G	G	G	G	G	G	G	G	G	G	G	G	G	G	G
804332	804292	CDS	1	nuoE	NADH dehydrogenase subunit E	N	A	G	95	G	G	G	G	G	G	G	G	G	G	G	G	G	G	G	G	G	G	G	G	G	G	G	G	G	G	G	G	G	G	G	G	G	G	G	G	G	G	G	G
1010334	1010277	CDS	-1	BruAb1_1029	hypothetical protein	N	A	G	95	G	G	G	G	G	G	G	G	G	G	G	G	G	G	G	G	G	G	G	G	G	G	G	G	G	G	G	G	G	G	G	G	G	G	G	G	G	G	G	G
1233567	1233502	CDS	-1	rplJ	50S ribosomal protein L10	N	A	G	95	G	G	G	G	G	G	G	G	G	G	G	G	G	G	G	G	G	G	G	G	G	G	G	G	G	G	G	G	G	G	G	G	G	G	G	G	G	G	G	G
1423995	1423921	CDS	1	BruAb1_1442	glycosyl hydrolase family protein	N	A	G	95	G	G	G	G	G	G	G	G	G	G	G	G	G	G	G	G	G	G	G	G	G	G	G	G	G	G	G	G	G	G	G	G	G	G	G	G	G	G	G	G
1459321	1459245	CDS	-1	BruAb1_1479	hypothetical protein	N	A	G	95	G	G	G	G	G	G	G	G	G	G	G	G	G	G	G	G	G	G	G	G	G	G	G	G	G	G	G	G	G	G	G	G	G	G	G	G	G	G	G	G
1904039	1903942	CDS	1	BruAb1_1933	arginase	N	A	T	95	T	T	T	T	T	T	T	T	T	T	T	T	T	T	T	T	T	T	T	T	T	T	T	T	T	T	T	T	T	T	T	T	T	T	T	T	T	T	T	T
2807858	2807705	CDS	1	BruAb2_0672	AraC family transcriptional regulator	N	A	G	95	G	G	G	G	G	G	G	G	G	G	G	G	G	G	G	G	G	G	G	G	G	G	G	G	G	G	G	G	G	G	G	G	G	G	G	G	G	G	G	G
3134211	3134039	CDS	-1	BruAb2_1010	hypothetical protein	N	A	C	95	C	C	C	C	C	C	C	C	C	C	C	C	C	C	C	C	C	C	C	C	C	C	C	C	C	C	C	C	C	C	C	C	C	C	C	C	C	C	C	C
356365	356338	CDS	-1	BruAb1_0347	glycosyl transferase family protein	N	C	T	95	T	T	T	T	T	T	T	T	T	T	T	T	T	T	T	T	T	T	T	T	T	T	T	T	T	T	T	T	T	T	T	T	T	T	T	T	T	T	T	T
552005	551971	CDS	1	BruAb1_0560	phosphomannomutase	N	C	G	95	G	G	G	G	G	G	G	G	G	G	G	G	G	G	G	G	G	G	G	G	G	G	G	G	G	G	G	G	G	G	G	G	G	G	G	G	G	G	G	G
552174	552140	CDS	1	BruAb1_0560	phosphomannomutase	N	C	T	95	T	T	T	T	T	T	T	T	T	T	T	T	T	T	T	T	T	T	T	T	T	T	T	T	T	T	T	T	T	T	T	T	T	T	T	T	T	T	T	T
666837	666801	CDS	1	BruAb1_0671	Crp/Fnr family transcriptional regulator	N	C	G	95	G	G	G	G	G	G	G	G	G	G	G	G	G	G	G	G	G	G	G	G	G	G	G	G	G	G	G	G	G	G	G	G	G	G	G	G	G	G	G	G
1301901	1301832	CDS	-1	BruAb1_1323	hypothetical protein	N	C	G	95	G	G	G	G	G	G	G	G	G	G	G	G	G	G	G	G	G	G	G	G	G	G	G	G	G	G	G	G	G	G	G	G	G	G	G	G	G	G	G	G
2877753	2877599	CDS	-1	BruAb2_0747	hypothetical protein	N	C	G	95	G	G	G	G	G	G	G	G	G	G	G	G	G	G	G	G	G	G	G	G	G	G	G	G	G	G	G	G	G	G	G	G	G	G	G	G	G	G	G	G
3149473	3149301	CDS	-1	BruAb2_1025	dehydrogenase complex, E1 component, dehydrogenase	N	G	C	95	C	C	C	C	C	C	C	C	C	C	C	C	C	C	C	C	C	C	C	C	C	C	C	C	C	C	C	C	C	C	C	C	C	C	C	C	C	C	C	C
301840	301817	CDS	-1	BruAb1_0300	sensor histidine kinase	N	T	C	95	C	C	C	C	C	C	C	C	C	C	C	C	C	C	C	C	C	C	C	C	C	C	C	C	C	C	C	C	C	C	C	C	C	C	C	C	C	C	C	C
737916	737879	CDS	1	BruAb1_0748	hypothetical protein	N	T	G	95	G	G	G	G	G	G	G	G	G	G	G	G	G	G	G	G	G	G	G	G	G	G	G	G	G	G	G	G	G	G	G	G	G	G	G	G	G	G	G	G
1532216	1532134	CDS	1	BruAb1_1551	hypothetical protein	N	T	C	95	C	C	C	C	C	C	C	C	C	C	C	C	C	C	C	C	C	C	C	C	C	C	C	C	C	C	C	C	C	C	C	C	C	C	C	C	C	C	C	C
1689086	1688999	CDS	1	prpE	propionate--CoA ligase	N	T	G	95	G	G	G	G	G	G	G	G	G	G	G	G	G	G	G	G	G	G	G	G	G	G	G	G	G	G	G	G	G	G	G	G	G	G	G	G	G	G	G	G
2296624	2296499	CDS	-1	BruAb2_0179	hypothetical protein	N	T	C	95	C	C	C	C	C	C	C	C	C	C	C	C	C	C	C	C	C	C	C	C	C	C	C	C	C	C	C	C	C	C	C	C	C	C	C	C	C	C	C	C
2596777	2596636	CDS	-1	BruAb2_0469	glutamate--cysteine ligase	N	T	C	95	C	C	C	C	C	C	C	C	C	C	C	C	C	C	C	C	C	C	C	C	C	C	C	C	C	C	C	C	C	C	C	C	C	C	C	C	C	C	C	C
2750114	2749962	CDS	-1	topA	DNA topoisomerase I	N	T	C	95	C	C	C	C	C	C	C	C	C	C	C	C	C	C	C	C	C	C	C	C	C	C	C	C	C	C	C	C	C	C	C	C	C	C	C	C	C	C	C	C
2927707	2927552	CDS	-1	BruAb2_0798	Gfo/Idh/MocA family oxidoreductase	N	T	C	95	C	C	C	C	C	C	C	C	C	C	C	C	C	C	C	C	C	C	C	C	C	C	C	C	C	C	C	C	C	C	C	C	C	C	C	C	C	C	C	C
3167458	3167284	CDS	1	BruAb2_1040	oligopeptide ABC transporter ATP-binding protein	N	T	C	95	C	C	C	C	C	C	C	C	C	C	C	C	C	C	C	C	C	C	C	C	C	C	C	C	C	C	C	C	C	C	C	C	C	C	C	C	C	C	C	C
368600	368572	CDS	-1	BruAb1_0363	proline racemase	S	A	G	95	G	G	G	G	G	G	G	G	G	G	G	G	G	G	G	G	G	G	G	G	G	G	G	G	G	G	G	G	G	G	G	G	G	G	G	G	G	G	G	G
775258	775218	CDS	1	ribD	riboflavin biosynthesis protein RibD	S	A	C	95	C	C	C	C	C	C	C	C	C	C	C	C	C	C	C	C	C	C	C	C	C	C	C	C	C	C	C	C	C	C	C	C	C	C	C	C	C	C	C	C
896841	896797	CDS	1	BruAb1_0912	acetyltransferase	S	A	G	95	G	G	G	G	G	G	G	G	G	G	G	G	G	G	G	G	G	G	G	G	G	G	G	G	G	G	G	G	G	G	G	G	G	G	G	G	G	G	G	G
1565388	1565304	CDS	-1	BruAb1_1589	Gfo/Idh/MocA family oxidoreductase	S	A	G	95	G	G	G	G	G	G	G	G	G	G	G	G	G	G	G	G	G	G	G	G	G	G	G	G	G	G	G	G	G	G	G	G	G	G	G	G	G	G	G	G
1690620	1690533	CDS	1	BruAb1_1719	transcriptional regulator	S	A	G	95	G	G	G	G	G	G	G	G	G	G	G	G	G	G	G	G	G	G	G	G	G	G	G	G	G	G	G	G	G	G	G	G	G	G	G	G	G	G	G	G
2127202	2127091	CDS	1	BruAb2_0005	ribokinase	S	A	G	95	G	G	G	G	G	G	G	G	G	G	G	G	G	G	G	G	G	G	G	G	G	G	G	G	G	G	G	G	G	G	G	G	G	G	G	G	G	G	G	G
3013258	3013092	CDS	1	narG	respiratory nitrate reductase subunit alpha NarG	S	A	C	95	C	C	C	C	C	C	C	C	C	C	C	C	C	C	C	C	C	C	C	C	C	C	C	C	C	C	C	C	C	C	C	C	C	C	C	C	C	C	C	C
201522	201502	CDS	1	metH	B12-dependent methionine synthase	S	C	A,T,G	95	T	T	T	T	T	T	T	T	T	T	T	T	T	T	T	T	T	T	T	T	T	T	T	T	T	T	T	T	T	T	T	T	T	T	T	T	T	T	T	T
2037142	2037036	CDS	1	BruAb1_2074	sensory box histidine kinase	S	C	G	95	G	G	G	G	G	G	G	G	G	G	G	G	G	G	G	G	G	G	G	G	G	G	G	G	G	G	G	G	G	G	G	G	G	G	G	G	G	G	G	G
1266985	1266917	CDS	1	cobI	precorrin-2 C(20)-methyltransferase	S	T	C	95	C	C	C	C	C	C	C	C	C	C	C	C	C	C	C	C	C	C	C	C	C	C	C	C	C	C	C	C	C	C	C	C	C	C	C	C	C	C	C	C
1298946	1298877	CDS	-1	BruAb1_1321	hypothetical protein	S	T	C	95	C	C	C	C	C	C	C	C	C	C	C	C	C	C	C	C	C	C	C	C	C	C	C	C	C	C	C	C	C	C	C	C	C	C	C	C	C	C	C	C
1347536	1347465	CDS	1	BruAb1_1368	hypothetical protein	S	T	C	95	C	C	C	C	C	C	C	C	C	C	C	C	C	C	C	C	C	C	C	C	C	C	C	C	C	C	C	C	C	C	C	C	C	C	C	C	C	C	C	C
1864654	1864558	CDS	-1	rimM	16S rRNA-processing protein RimM	S	T	A,C,G	95	C	C	C	C	C	C	C	C	C	C	C	C	C	C	C	C	C	C	C	C	C	C	C	C	C	C	C	C	C	C	C	C	C	C	C	C	C	C	C	C
2075458	2075350	CDS	-1	BruAb1_2108	hypothetical protein	S	T	G	95	G	G	G	G	G	G	G	G	G	G	G	G	G	G	G	G	G	G	G	G	G	G	G	G	G	G	G	G	G	G	G	G	G	G	G	G	G	G	G	G
3235528	3235353	CDS	1	BruAb2_1092	aldehyde dehydrogenase	S	T	C	95	C	C	C	C	C	C	C	C	C	C	C	C	C	C	C	C	C	C	C	C	C	C	C	C	C	C	C	C	C	C	C	C	C	C	C	C	C	C	C	C
2704551	2704401	CDS	-1	ugpB	glycerol-3-phosphate ABC transporter periplasmic glycerol-3-phosphate-binding protein	S	T	C	94	C	C	C	C	C	C	C	C	C	C	C	C	C	C	C	C	C	C	C	C	C	C	C	C	C	C	C	C	C	C	C	C	C	C	C	C	C	C	C	C
604904	604869	Intergenic	-	-	-	-	A	C	87	C	C	C	C	C	C	C	C	C	C	C	C	C	C	C	C	C	C	C	C	C	C	C	C	C	C	C	C	C	C	C	C	C	C	C	C	C	C	C	C
923433	923387	Intergenic	-	-	-	-	A	C	87	C	C	C	C	C	C	C	C	C	C	C	C	C	C	C	C	C	C	C	C	C	C	C	C	C	C	C	C	C	C	C	C	C	C	C	C	C	C	C	C
1330439	1330370	Intergenic	-	-	-	-	A	C,G	87	G	G	G	G	G	G	G	G	G	G	G	G	G	G	G	G	G	G	G	G	G	G	G	G	G	G	G	G	G	G	G	G	G	G	G	G	G	G	G	G
1522679	1522597	Intergenic	-	-	-	-	A	G	87	G	G	G	G	G	G	G	G	G	G	G	G	G	G	G	G	G	G	G	G	G	G	G	G	G	G	G	G	G	G	G	G	G	G	G	G	G	G	G	G
1591151	1591067	Intergenic	-	-	-	-	A	G	87	G	G	G	G	G	G	G	G	G	G	G	G	G	G	G	G	G	G	G	G	G	G	G	G	G	G	G	G	G	G	G	G	G	G	G	G	G	G	G	G
2107943	2107833	Intergenic	-	-	-	-	A	C	87	C	C	C	C	C	C	C	C	C	C	C	C	C	C	C	C	C	C	C	C	C	C	C	C	C	C	C	C	C	C	C	C	C	C	C	C	C	C	C	C
2268813	2268690	Intergenic	-	-	-	-	A	G	87	G	G	G	G	G	G	G	G	G	G	G	G	G	G	G	G	G	G	G	G	G	G	G	G	G	G	G	G	G	G	G	G	G	G	G	G	G	G	G	G
2615807	2615665	Intergenic	-	-	-	-	A	G	87	G	G	G	G	G	G	G	G	G	G	G	G	G	G	G	G	G	G	G	G	G	G	G	G	G	G	G	G	G	G	G	G	G	G	G	G	G	G	G	G
3022551	3022384	Intergenic	-	-	-	-	A	G	87	G	G	G	G	G	G	G	G	G	G	G	G	G	G	G	G	G	G	G	G	G	G	G	G	G	G	G	G	G	G	G	G	G	G	G	G	G	G	G	G
3244630	3244455	Intergenic	-	-	-	-	A	G	87	G	G	G	G	G	G	G	G	G	G	G	G	G	G	G	G	G	G	G	G	G	G	G	G	G	G	G	G	G	G	G	G	G	G	G	G	G	G	G	G
3281629	3281454	Intergenic	-	-	-	-	C	T	87	T	T	T	T	T	T	T	T	T	T	T	T	T	T	T	T	T	T	T	T	T	T	T	T	T	T	T	T	T	T	T	T	T	T	T	T	T	T	T	T
659017	658981	Intergenic	-	-	-	-	G	C	87	C	C	C	C	C	C	C	C	C	C	C	C	C	C	C	C	C	C	C	C	C	C	C	C	C	C	C	C	C	C	C	C	C	C	C	C	C	C	C	C
1469805	1469726	Intergenic	-	-	-	-	T	C	87	C	C	C	C	C	C	C	C	C	C	C	C	C	C	C	C	C	C	C	C	C	C	C	C	C	C	C	C	C	C	C	C	C	C	C	C	C	C	C	C
2999665	2999503	Intergenic	-	-	-	-	T	C	87	C	C	C	C	C	C	C	C	C	C	C	C	C	C	C	C	C	C	C	C	C	C	C	C	C	C	C	C	C	C	C	C	C	C	C	C	C	C	C	C
3030375	3030208	Intergenic	-	-	-	-	T	C	87	C	C	C	C	C	C	C	C	C	C	C	C	C	C	C	C	C	C	C	C	C	C	C	C	C	C	C	C	C	C	C	C	C	C	C	C	C	C	C	C
3154045	3153871	Intergenic	-	-	-	-	T	G	87	G	G	G	G	G	G	G	G	G	G	G	G	G	G	G	G	G	G	G	G	G	G	G	G	G	G	G	G	G	G	G	G	G	G	G	G	G	G	G	G
600689	600654	CDS	1	BruAb1_0606	terminase large subunit	N	A	G	87	G	G	G	G	G	G	G	G	G	G	G	G	G	G	G	G	G	G	G	G	G	G	G	G	G	G	G	G	G	G	G	G	G	G	G	G	G	G	G	G
1175356	1175296	CDS	1	BruAb1_1187	hypothetical protein	N	A	T	87	T	T	T	T	T	T	T	T	T	T	T	T	T	T	T	T	T	T	T	T	T	T	T	T	T	T	T	T	T	T	T	T	T	T	T	T	T	T	T	T
1285645	1285577	CDS	-1	cobN	cobaltochelatase subunit CobN	N	A	G	87	G	G	G	G	G	G	G	G	G	G	G	G	G	G	G	G	G	G	G	G	G	G	G	G	G	G	G	G	G	G	G	G	G	G	G	G	G	G	G	G
1452032	1451958	CDS	-1	rpoD	RNA polymerase sigma factor RpoD	N	A	G	87	G	G	G	G	G	G	G	G	G	G	G	G	G	G	G	G	G	G	G	G	G	G	G	G	G	G	G	G	G	G	G	G	G	G	G	G	G	G	G	G
2016704	2016599	CDS	1	BruAb1_2049	hypothetical protein	N	A	G	87	G	G	G	G	G	G	G	G	G	G	G	G	G	G	G	G	G	G	G	G	G	G	G	G	G	G	G	G	G	G	G	G	G	G	G	G	G	G	G	G
2325946	2325820	CDS	1	pmbA	hypothetical protein	N	A	G	87	G	G	G	G	G	G	G	G	G	G	G	G	G	G	G	G	G	G	G	G	G	G	G	G	G	G	G	G	G	G	G	G	G	G	G	G	G	G	G	G
2516913	2516776	CDS	-1	hsdS	HsdS restriction-modification system, S subunit	N	A	G	87	G	G	G	G	G	G	G	G	G	G	G	G	G	G	G	G	G	G	G	G	G	G	G	G	G	G	G	G	G	G	G	G	G	G	G	G	G	G	G	G
2699691	2699542	CDS	-1	BruAb2_0567	TrkA family protein	N	A	G	87	G	G	G	G	G	G	G	G	G	G	G	G	G	G	G	G	G	G	G	G	G	G	G	G	G	G	G	G	G	G	G	G	G	G	G	G	G	G	G	G
3033752	3033585	CDS	-1	nosF	copper ABC transporter ATP-binding protein	N	A	G	87	G	G	G	G	G	G	G	G	G	G	G	G	G	G	G	G	G	G	G	G	G	G	G	G	G	G	G	G	G	G	G	G	G	G	G	G	G	G	G	G
3214404	3214230	CDS	-1	fliF	flagellar MS-ring protein	N	A	G	87	G	G	G	G	G	G	G	G	G	G	G	G	G	G	G	G	G	G	G	G	G	G	G	G	G	G	G	G	G	G	G	G	G	G	G	G	G	G	G	G
534287	534255	CDS	-1	BruAb1_0533	glycosyl transferase family protein	N	C	T	87	T	T	T	T	T	T	T	T	T	T	T	T	T	T	T	T	T	T	T	T	T	T	T	T	T	T	T	T	T	T	T	T	T	T	T	T	T	T	T	T
932055	932009	CDS	-1	BruAb1_0945	glycosyl transferase group 2 family protein	N	C	G	87	G	G	G	G	G	G	G	G	G	G	G	G	G	G	G	G	G	G	G	G	G	G	G	G	G	G	G	G	G	G	G	G	G	G	G	G	G	G	G	G
1965137	1965036	CDS	-1	BruAb1_1996	cobalamin biosynthesis protein	N	C	T	87	T	T	T	T	T	T	T	T	T	T	T	T	T	T	T	T	T	T	T	T	T	T	T	T	T	T	T	T	T	T	T	T	T	T	T	T	T	T	T	T
2398024	2397890	CDS	-1	BruAb2_0280	branched chain amino-acid ABC transporter substrate-binding protein	N	C	T	87	T	T	T	T	T	T	T	T	T	T	T	T	T	T	T	T	T	T	T	T	T	T	T	T	T	T	T	T	T	T	T	T	T	T	T	T	T	T	T	T
2552298	2552160	CDS	1	BruAb2_0426	UxaA family hydrolase	N	C	T	87	T	T	T	T	T	T	T	T	T	T	T	T	T	T	T	T	T	T	T	T	T	T	T	T	T	T	T	T	T	T	T	T	T	T	T	T	T	T	T	T
2683939	2683791	CDS	1	BruAb2_0549	hypothetical protein	N	C	T	87	T	T	T	T	T	T	T	T	T	T	T	T	T	T	T	T	T	T	T	T	T	T	T	T	T	T	T	T	T	T	T	T	T	T	T	T	T	T	T	T
3268988	3268813	CDS	-1	BruAb2_1123	aurine ABC transporter ATP-binding protein	N	G	C	87	C	C	C	C	C	C	C	C	C	C	C	C	C	C	C	C	C	C	C	C	C	C	C	C	C	C	C	C	C	C	C	C	C	C	C	C	C	C	C	C
169679	169660	CDS	-1	BruAb1_0146	RNA methyltransferase	N	T	C	87	C	C	C	C	C	C	C	C	C	C	C	C	C	C	C	C	C	C	C	C	C	C	C	C	C	C	C	C	C	C	C	C	C	C	C	C	C	C	C	C
171015	170996	CDS	-1	BruAb1_0147	SAM dependent methyltransferase	N	T	C	87	C	C	C	C	C	C	C	C	C	C	C	C	C	C	C	C	C	C	C	C	C	C	C	C	C	C	C	C	C	C	C	C	C	C	C	C	C	C	C	C
320645	320620	CDS	-1	fadD	long-chain-fatty-acid--CoA ligase	N	T	C	87	C	C	C	C	C	C	C	C	C	C	C	C	C	C	C	C	C	C	C	C	C	C	C	C	C	C	C	C	C	C	C	C	C	C	C	C	C	C	C	C
713027	712991	CDS	-1	BruAb1_0724	hypothetical protein	N	T	C	87	C	C	C	C	C	C	C	C	C	C	C	C	C	C	C	C	C	C	C	C	C	C	C	C	C	C	C	C	C	C	C	C	C	C	C	C	C	C	C	C
984516	984461	CDS	1	BruAb1_1006	hypothetical protein	N	T	G	87	G	G	G	G	G	G	G	G	G	G	G	G	G	G	G	G	G	G	G	G	G	G	G	G	G	G	G	G	G	G	G	G	G	G	G	G	G	G	G	G
2976238	2976076	CDS	-1	BruAb2_0842	glutamate/gamma-aminobutyrate antiporter	N	T	A,C	87	C	C	C	C	C	C	C	C	C	C	C	C	C	C	C	C	C	C	C	C	C	C	C	C	C	C	C	C	C	C	C	C	C	C	C	C	C	C	C	C
248761	248739	CDS	1	BruAb1_0230	sugar ABC transporter periplasmic sugar-binding protein	S	A	C	87	C	C	C	C	C	C	C	C	C	C	C	C	C	C	C	C	C	C	C	C	C	C	C	C	C	C	C	C	C	C	C	C	C	C	C	C	C	C	C	C
615707	615672	CDS	1	BruAb1_0624	sensor histidine kinase	S	A	T,G	87	G	G	G	G	G	G	G	G	G	G	G	G	G	G	G	G	G	G	G	G	G	G	G	G	G	G	G	G	G	G	G	G	G	G	G	G	G	G	G	G
862208	862166	CDS	1	cobT	nicotinate-nucleotide--dimethylbenzimidazole phosphoribosyltransferase	S	A	G	87	G	G	G	G	G	G	G	G	G	G	G	G	G	G	G	G	G	G	G	G	G	G	G	G	G	G	G	G	G	G	G	G	G	G	G	G	G	G	G	G
1846394	1846298	CDS	-1	BruAb1_1872	DNA translocase FtsK	S	A	G	87	G	G	G	G	G	G	G	G	G	G	G	G	G	G	G	G	G	G	G	G	G	G	G	G	G	G	G	G	G	G	G	G	G	G	G	G	G	G	G	G
2693432	2693284	CDS	-1	BruAb2_0559	aminotransferase	S	A	G	87	G	G	G	G	G	G	G	G	G	G	G	G	G	G	G	G	G	G	G	G	G	G	G	G	G	G	G	G	G	G	G	G	G	G	G	G	G	G	G	G
990991	990936	CDS	1	BruAb1_1014	hypothetical protein	S	G	T	87	T	T	T	T	T	T	T	T	T	T	T	T	T	T	T	T	T	T	T	T	T	T	T	T	T	T	T	T	T	T	T	T	T	T	T	T	T	T	T	T
133859	133843	CDS	-1	BruAb1_0117	3'-5' exonuclease	S	T	C	87	C	C	C	C	C	C	C	C	C	C	C	C	C	C	C	C	C	C	C	C	C	C	C	C	C	C	C	C	C	C	C	C	C	C	C	C	C	C	C	C
859479	859437	CDS	1	BruAb1_0875	tRNA-dihydrouridine synthase A	S	T	C	87	C	C	C	C	C	C	C	C	C	C	C	C	C	C	C	C	C	C	C	C	C	C	C	C	C	C	C	C	C	C	C	C	C	C	C	C	C	C	C	C
1841459	1841363	CDS	1	gpsA	NAD(P)H-dependent glycerol-3-phosphate dehydrogenase	S	T	G	87	G	G	G	G	G	G	G	G	G	G	G	G	G	G	G	G	G	G	G	G	G	G	G	G	G	G	G	G	G	G	G	G	G	G	G	G	G	G	G	G
2966114	2965952	CDS	1	BruAb2_0832	hypothetical protein	S	T	C	87	C	C	C	C	C	C	C	C	C	C	C	C	C	C	C	C	C	C	C	C	C	C	C	C	C	C	C	C	C	C	C	C	C	C	C	C	C	C	C	C
921817	921771	Intergenic	-	-	-	-	A	G	86	G	G	G	G	G	G	G	G	G	G	G	G	G	G	G	G	G	G	G	G	G	G	G	G	G	G	G	G	G	G	G	G	G	G	G	G	G	G	G	G
599319	599284	Intergenic	-	-	-	-	C	G	86	G	G	G	G	G	G	G	G	G	G	G	G	G	G	G	G	G	G	G	G	G	G	G	G	G	G	G	G	G	G	G	G	G	G	G	G	G	G	G	G
1592332	1592248	Intergenic	-	-	-	-	C	T	86	T	T	T	T	T	T	T	T	T	T	T	T	T	T	T	T	T	T	T	T	T	T	T	T	T	T	T	T	T	T	T	T	T	T	T	T	T	T	T	T
790047	790007	Intergenic	-	-	-	-	G	T	86	T	T	T	T	T	T	T	T	T	T	T	T	T	T	T	T	T	T	T	T	T	T	T	T	T	T	T	T	T	T	T	T	T	T	T	T	T	T	T	T
2779793	2779641	Intergenic	-	-	-	-	G	T	86	T	T	T	T	T	T	T	T	T	T	T	T	T	T	T	T	T	T	T	T	T	T	T	T	T	T	T	T	T	T	T	T	T	T	T	T	T	T	T	T
2907440	2907286	Intergenic	-	-	-	-	G	T	86	T	T	T	T	T	T	T	T	T	T	T	T	T	T	T	T	T	T	T	T	T	T	T	T	T	T	T	T	T	T	T	T	T	T	T	T	T	T	T	T
3072478	3072310	Intergenic	-	-	-	-	G	T	86	T	T	T	T	T	T	T	T	T	T	T	T	T	T	T	T	T	T	T	T	T	T	T	T	T	T	T	T	T	T	T	T	T	T	T	T	T	T	T	T
262059	262037	CDS	1	BruAb1_0246	hypothetical protein	N	A	G	86	G	G	G	G	G	G	G	G	G	G	G	G	G	G	G	G	G	G	G	G	G	G	G	G	G	G	G	G	G	G	G	G	G	G	G	G	G	G	G	G
1448097	1448023	CDS	1	omp28	Omp28, immunoreactive 28 kDa outer membrane protein	N	A	G	86	G	G	G	G	G	G	G	G	G	G	G	G	G	G	G	G	G	G	G	G	G	G	G	G	G	G	G	G	G	G	G	G	G	G	G	G	G	G	G	G
1599969	1599885	CDS	1	BruAb1_1622	hypothetical protein	N	A	G	86	G	G	G	G	G	G	G	G	G	G	G	G	G	G	G	G	G	G	G	G	G	G	G	G	G	G	G	G	G	G	G	G	G	G	G	G	G	G	G	G
3248635	3248460	CDS	-1	BruAb2_1105	IclR family transcriptional regulator	N	A	G	86	G	G	G	G	G	G	G	G	G	G	G	G	G	G	G	G	G	G	G	G	G	G	G	G	G	G	G	G	G	G	G	G	G	G	G	G	G	G	G	G
122825	122810	CDS	1	BruAb1_0108	cyclic beta 1-2 glucan synthetase	N	C	T	86	T	T	T	T	T	T	T	T	T	T	T	T	T	T	T	T	T	T	T	T	T	T	T	T	T	T	T	T	T	T	T	T	T	T	T	T	T	T	T	T
623557	623522	CDS	1	BruAb1_0631	DNA-binding response regulator	N	C	T	86	T	T	T	T	T	T	T	T	T	T	T	T	T	T	T	T	T	T	T	T	T	T	T	T	T	T	T	T	T	T	T	T	T	T	T	T	T	T	T	T
1327454	1327385	CDS	-1	BruAb1_1347	ABC transporter permease	N	C	G	86	G	G	G	G	G	G	G	G	G	G	G	G	G	G	G	G	G	G	G	G	G	G	G	G	G	G	G	G	G	G	G	G	G	G	G	G	G	G	G	G
1333661	1333592	CDS	-1	BruAb1_1351	hypothetical protein	N	C	T	86	T	T	T	T	T	T	T	T	T	T	T	T	T	T	T	T	T	T	T	T	T	T	T	T	T	T	T	T	T	T	T	T	T	T	T	T	T	T	T	T
1753618	1753525	CDS	-1	leuS	leucyl-tRNA synthetase	N	C	T	86	T	T	T	T	T	T	T	T	T	T	T	T	T	T	T	T	T	T	T	T	T	T	T	T	T	T	T	T	T	T	T	T	T	T	T	T	T	T	T	T
2118079	2117968	CDS	-1	BruAb1_2151	hydrolase	N	C	T	86	T	T	T	T	T	T	T	T	T	T	T	T	T	T	T	T	T	T	T	T	T	T	T	T	T	T	T	T	T	T	T	T	T	T	T	T	T	T	T	T
2804283	2804130	CDS	1	BruAb2_0668	IS66 family element, orf3	N	C	T	86	T	T	T	T	T	T	T	T	T	T	T	T	T	T	T	T	T	T	T	T	T	T	T	T	T	T	T	T	T	T	T	T	T	T	T	T	T	T	T	T
15678	15678	CDS	-1	BruAb1_0013	hypothetical protein	N	G	T	86	T	T	T	T	T	T	T	T	T	T	T	T	T	T	T	T	T	T	T	T	T	T	T	T	T	T	T	T	T	T	T	T	T	T	T	T	T	T	T	T
436091	436061	CDS	-1	BruAb1_0432	hypothetical protein	N	G	C	86	C	C	C	C	C	C	C	C	C	C	C	C	C	C	C	C	C	C	C	C	C	C	C	C	C	C	C	C	C	C	C	C	C	C	C	C	C	C	C	C
1400641	1400567	CDS	-1	ftsA	cell division protein FtsA FtsA	N	G	A,T	86	T	T	T	T	T	T	T	T	T	T	T	T	T	T	T	T	T	T	T	T	T	T	T	T	T	T	T	T	T	T	T	T	T	T	T	T	T	T	T	T
1538152	1538070	CDS	-1	trpE	anthranilate synthase	N	G	T	86	T	T	T	T	T	T	T	T	T	T	T	T	T	T	T	T	T	T	T	T	T	T	T	T	T	T	T	T	T	T	T	T	T	T	T	T	T	T	T	T
3007172	3007006	CDS	1			N	G	C	86	C	C	C	C	C	C	C	C	C	C	C	C	C	C	C	C	C	C	C	C	C	C	C	C	C	C	C	C	C	C	C	C	C	C	C	C	C	C	C	C
630812	630777	CDS	-1	BruAb1_0635	histidine kinase	N	T	C	86	C	C	C	C	C	C	C	C	C	C	C	C	C	C	C	C	C	C	C	C	C	C	C	C	C	C	C	C	C	C	C	C	C	C	C	C	C	C	C	C
2397039	2396905	CDS	-1	BruAb2_0279	branched-chain amino acid ABC transporter ATP-binding protein	S	A	G	86	G	G	G	G	G	G	G	G	G	G	G	G	G	G	G	G	G	G	G	G	G	G	G	G	G	G	G	G	G	G	G	G	G	G	G	G	G	G	G	G
407321	407293	CDS	-1	BruAb1_0399	hypothetical protein	S	C	T	86	T	T	T	T	T	T	T	T	T	T	T	T	T	T	T	T	T	T	T	T	T	T	T	T	T	T	T	T	T	T	T	T	T	T	T	T	T	T	T	T
805537	805497	CDS	1	nuoF	NADH dehydrogenase I subunit F	S	C	T	86	T	T	T	T	T	T	T	T	T	T	T	T	T	T	T	T	T	T	T	T	T	T	T	T	T	T	T	T	T	T	T	T	T	T	T	T	T	T	T	T
1177638	1177578	CDS	1	BruAb1_1191	hypothetical protein	S	C	T	86	T	T	T	T	T	T	T	T	T	T	T	T	T	T	T	T	T	T	T	T	T	T	T	T	T	T	T	T	T	T	T	T	T	T	T	T	T	T	T	T
1349934	1349863	CDS	-1	BruAb1_1371	hypothetical protein	S	C	T	86	T	T	T	T	T	T	T	T	T	T	T	T	T	T	T	T	T	T	T	T	T	T	T	T	T	T	T	T	T	T	T	T	T	T	T	T	T	T	T	T
2959472	2959311	CDS	-1	katA	catalase KatA	S	C	A,T,G	86	T	T	T	T	T	T	T	T	T	T	T	T	T	T	T	T	T	T	T	T	T	T	T	T	T	T	T	T	T	T	T	T	T	T	T	T	T	T	T	T
276063	276041	CDS	-1	BruAb1_0266	hypothetical protein	S	G	T	86	T	T	T	T	T	T	T	T	T	T	T	T	T	T	T	T	T	T	T	T	T	T	T	T	T	T	T	T	T	T	T	T	T	T	T	T	T	T	T	T
1220716	1220651	CDS	-1	fusA	elongation factor G	S	G	T	86	T	T	T	T	T	T	T	T	T	T	T	T	T	T	T	T	T	T	T	T	T	T	T	T	T	T	T	T	T	T	T	T	T	T	T	T	T	T	T	T
1791400	1791306	CDS	-1	proA	gamma-glutamyl phosphate reductase	S	G	T	86	T	T	T	T	T	T	T	T	T	T	T	T	T	T	T	T	T	T	T	T	T	T	T	T	T	T	T	T	T	T	T	T	T	T	T	T	T	T	T	T
1021164	1021107	CDS	1	dksA	DksA, dnaK suppressor protein	S	T	G	86	G	G	G	G	G	G	G	G	G	G	G	G	G	G	G	G	G	G	G	G	G	G	G	G	G	G	G	G	G	G	G	G	G	G	G	G	G	G	G	G
937936	937890	CDS	1	BruAb1_0954	outer membrane efflux family protein	N	T	A,C	84	C	C	C	C	C	C	C	C	C	C	C	C	C	C	C	C	C	C	C	C	C	C	C	N	C	C	C	C	N	C	C	N	C	C	C	C	C	C	C	C
3249265	3249090	Intergenic	-	-	-	-	C	T	83	T	T	T	T	T	T	T	T	T	T	T	T	T	T	T	T	T	T	T	T	T	T	T	T	T	T	T	T	T	T	T	T	T	T	T	T	T	T	T	T
2721230	2721080	Intergenic	-	-	-	-	T	C	83	C	C	C	C	C	C	C	C	C	C	C	C	C	C	C	C	C	C	C	C	C	C	C	C	C	C	C	C	C	C	C	C	C	C	C	C	C	C	C	C
2734232	2734081	Intergenic	-	-	-	-	T	C	83	C	C	C	C	C	C	C	C	C	C	C	C	C	C	C	C	C	C	C	C	C	C	C	C	C	C	C	C	C	C	C	C	C	C	C	C	C	C	C	C
2185242	2185130	CDS	-1	BruAb2_0064	type IV secretion system protein VirB6	N	A	C	83	C	C	C	C	C	C	C	C	C	C	C	C	C	C	C	C	C	C	C	C	C	C	C	C	C	C	C	C	C	C	C	C	C	C	C	C	C	C	C	C
2940546	2940390	CDS	-1	BruAb2_0809	branched chain amino-acid ABC transporter substrate-binding protein	N	A	C	83	C	C	C	C	C	C	C	C	C	C	C	C	C	C	C	C	C	C	C	C	C	C	C	C	C	C	C	C	C	C	C	C	C	C	C	C	C	C	C	C
437811	437781	CDS	-1	BruAb1_0435	acyl-CoA dehydrogenase	N	C	T	83	T	T	T	T	T	T	T	T	T	T	T	T	T	T	T	T	T	T	T	T	T	T	T	T	T	T	T	T	T	T	T	T	T	T	T	T	T	T	T	T
696983	696947	CDS	-1	BruAb1_0706	hypothetical protein	N	C	T	83	T	T	T	T	T	T	T	T	T	T	T	T	T	T	T	T	T	T	T	T	T	T	T	T	T	T	T	T	T	T	T	T	T	T	T	T	T	T	T	T
837188	837147	CDS	-1	purL	phosphoribosylformylglycinamidine synthase II	N	C	T	83	T	T	T	T	T	T	T	T	T	T	T	T	T	T	T	T	T	T	T	T	T	T	T	T	T	T	T	T	T	T	T	T	T	T	T	T	T	T	T	T
2278677	2278553	CDS	1	BruAb2_0165	cytochrome b561	N	C	G	83	G	G	G	G	G	G	G	G	G	G	G	G	G	G	G	G	G	G	G	G	G	G	G	G	G	G	G	G	G	G	G	G	G	G	G	G	G	G	G	G
2842636	2842483	CDS	-1	BruAb2_0705	sugar ABC transporter permease	N	G	T	83	T	T	T	T	T	T	T	T	T	T	T	T	T	T	T	T	T	T	T	T	T	T	T	T	T	T	T	T	T	T	T	T	T	T	T	T	T	T	T	T
3051922	3051754	CDS	-1	BruAb2_0917	Crp/Fnr family transcriptional regulator	N	G	T	83	T	T	T	T	T	T	T	T	T	T	T	T	T	T	T	T	T	T	T	T	T	T	T	T	T	T	T	T	T	T	T	T	T	T	T	T	T	T	T	T
2473587	2473452	CDS	-1	BruAb2_0348	hypothetical protein	N	T	C	83	C	C	C	C	C	C	C	C	C	C	C	C	C	C	C	C	C	C	C	C	C	C	C	C	C	C	C	C	C	C	C	C	C	C	C	C	C	C	C	C
1284132	1284064	CDS	-1	cobN	cobaltochelatase subunit CobN	S	A	G	83	G	G	G	G	G	G	G	G	G	G	G	G	G	G	G	G	G	G	G	G	G	G	G	G	G	G	G	G	G	G	G	G	G	G	G	G	G	G	G	G
949840	949790	CDS	1	BruAb1_0965	hypothetical protein	S	C	T	83	T	T	T	T	T	T	T	T	T	T	T	T	T	T	T	T	T	T	T	T	T	T	T	T	T	T	T	T	T	T	T	T	T	T	T	T	T	T	T	T
3240499	3240324	CDS	-1	BruAb2_1097	5-carboxy-2-hydroxymuconate semialdehyde dehydrogenase	N	C	T	82	T	T	T	T	T	T	T	T	T	T	T	T	T	T	T	T	T	T	T	T	T	T	T	T	T	T	T	T	T	T	T	T	T	T	T	T	T	T	T	T
1288115	1288047	CDS	-1	BruAb1_1310	hypothetical protein	N	A	G	62	N	G	N	G	G	G	G	G	G	G	G	G	G	G	G	G	G	G	G	G	G	G	G	G	G	G	G	G	G	G	G	G	G	G	G	G	G	G	G	G
1952868	1952767	Intergenic	-	-	-	-	A	G	54	G	G	G	G	G	.	.	G	G	G	G	G	G	G	G	G	G	G	G	G	G	G	G	G	G	G	G	G	G	G	G	G	G	G	G	G	G	G	G	G
783055	783015	Intergenic	-	-	-	-	C	T	54	T	T	T	T	T	.	.	T	T	T	T	T	T	T	T	T	T	T	T	T	T	T	T	T	T	T	T	T	T	T	T	T	T	T	T	T	T	T	T	T
1259259	1259193	tRNA	1	BruAb1_trna_0024	tRNA-Glu	-	C	T	54	T	T	T	T	T	.	.	T	T	T	T	T	T	T	T	T	T	T	T	T	T	T	T	T	T	T	T	T	T	T	T	T	T	T	T	T	T	T	T	T
2984406	2984244	Intergenic	-	-	-	-	C	T	54	T	T	T	T	T	.	.	T	T	T	T	T	T	T	T	T	T	T	T	T	T	T	T	T	T	T	T	T	T	T	T	T	T	T	T	T	T	T	T	T
463495	463465	Intergenic	-	-	-	-	G	T	54	T	T	T	T	T	.	.	T	T	T	T	T	T	T	T	T	T	T	T	T	T	T	T	T	T	T	T	T	T	T	T	T	T	T	T	T	T	T	T	T
1259284	1259218	tRNA	1	BruAb1_trna_0024	tRNA-Glu	-	G	T	54	T	T	T	T	T	.	.	T	T	T	T	T	T	T	T	T	T	T	T	T	T	T	T	T	T	T	T	T	T	T	T	T	T	T	T	T	T	T	T	T
1533773	1533691	CDS	1	BruAb1_1553	hypothetical protein	N	A	T,G	54	T	T	T	T	T	.	.	T	T	T	T	T	T	T	T	T	T	T	T	T	T	T	T	T	T	T	T	T	T	T	T	T	T	T	T	T	T	T	T	T
904131	904087	CDS	1	BruAb1_0922	class I aminotransferase	N	C	T	54	T	T	T	T	T	.	.	T	T	T	T	T	T	T	T	T	T	T	T	T	T	T	T	T	T	T	T	T	T	T	T	T	T	T	T	T	T	T	T	T
1944875	1944775	CDS	-1	BruAb1_1980	cyclic nucleotide-binding protein	N	C	T	54	T	T	T	T	T	.	.	T	T	T	T	T	T	T	T	T	T	T	T	T	T	T	T	T	T	T	T	T	T	T	T	T	T	T	T	T	T	T	T	T
2891313	2891159	CDS	-1	BruAb2_0761	hypothetical protein	N	T	C	47	C	C	C	C	C	.	.	C	N	C	N	C	C	N	C	C	N	C	N	C	N	C	C	C	N	N	C	C	C	C	N	C	N	C	C	C	C	N	C	C
2891310	2891156	CDS	-1	BruAb2_0761	hypothetical protein	N	T	G	46	G	G	G	G	G	.	.	G	N	G	N	G	G	N	G	G	N	G	N	G	N	G	N	G	N	N	G	G	G	G	N	G	N	G	G	G	G	N	G	G
2049756	2049650	CDS	-1	accD	acetyl-CoA carboxylase subunit beta	N	G	C	36	C	C	C	C	.	.	.	C	C	C	C	C	C	C	.	N	C	C	C	C	C	C	.	C	C	C	C	C	C	C	C	C	.	.	C	.	.	C	.	.
453607	453577	CDS	1	xseB	exodeoxyribonuclease VII small subunit	S	C	T	36	T	T	T	T	.	.	.	T	T	T	T	T	T	T	.	N	T	T	T	T	T	T	.	T	T	T	T	T	T	T	T	T	.	.	T	.	.	T	.	.
2617453	2617310	Intergenic	-	-	-	-	C	T	34	T	T	.	T	.	.	.	T	T	T	.	T	T	T	.	N	T	T	T	T	T	T	.	T	T	T	T	T	T	T	T	T	.	.	T	.	.	T	.	.
2391756	2391622	CDS	-1	BruAb2_0273	YaeC family lipoprotein	N	C	G	28	.	.	.	.	.	G	G	.	.	.	.	.	.	.	.	.	.	.	.	.	.	.	.	.	.	.	.	.	.	.	.	.	.	.	.	.	.	.	.	.
732251	732215	CDS	-1	BruAb1_0743	Cro/CI family transcriptional regulator	N	G	A,T	28	.	.	.	.	.	T	T	.	.	.	.	.	.	.	.	.	.	.	.	.	.	.	.	.	.	.	.	.	.	.	.	.	.	.	.	.	.	.	.	.
546346	546314	CDS	1	BruAb1_0550	IS711, transposase orfB	N	A	C	23	N	N	N	N	N	N	N	N	N	N	N	N	N	N	N	N	N	N	N	N	N	N	N	N	N	N	N	N	N	N	N	N	N	N	N	N	N	N	N	N
2826329	2826176	CDS	-1	BruAb2_0691	transposase orfA	N	C	G	23	G	G	G	N	N	N	N	N	N	N	N	N	N	N	N	N	N	N	N	N	N	N	N	N	N	N	N	N	N	N	N	N	N	N	N	N	N	N	N	N
1139647	1139588	Intergenic	-	-	-	-	C	G	22	G	N	N	G	.	.	.	G	N	G	N	G	G	N	.	N	G	N	G	G	G	N	.	G	G	N	G	G	G	G	G	G	.	.	G	.	.	N	.	.
89790	89778	Intergenic	-	-	-	-	C	T	17	.	.	.	.	T	.	.	.	.	.	.	.	.	.	T	N	.	.	.	.	.	.	T	.	.	.	.	.	.	.	.	.	T	T	.	T	T	.	T	T
2137933	2137822	Intergenic	-	-	-	-	C	T	17	.	.	.	.	T	.	.	.	.	.	.	.	.	.	T	N	.	.	.	.	.	.	T	.	.	.	.	.	.	.	.	.	T	T	.	T	T	.	T	T
1328952	1328883	Intergenic	-	-	-	-	T	C	17	.	.	.	.	C	.	.	.	.	.	.	.	.	.	C	N	.	.	.	.	.	.	C	.	.	.	.	.	.	.	.	.	C	C	.	C	C	.	C	C
2835061	2834908	CDS	-1	BruAb2_0698	branched-chain alpha-keto acid dehydrogenase subunit E2	N	C	T	17	.	.	.	.	T	.	.	.	.	.	.	.	.	.	T	N	.	.	.	.	.	.	T	.	.	.	.	.	.	.	.	.	T	T	.	T	T	.	T	T
602412	602377	CDS	1	BruAb1_0607	portal protein	N	G	T	17	.	.	.	.	.	T	T	.	.	.	.	.	.	.	.	.	.	.	.	.	.	.	.	.	.	.	.	.	.	.	.	.	.	.	.	.	.	.	.	.
934841	934795	CDS	1	BruAb1_0947	DEAD/DEAH box helicase	N	G	C	17	.	.	.	.	C	.	.	.	.	.	.	.	.	.	C	N	.	.	.	.	.	.	C	.	.	.	.	.	.	.	.	.	C	C	.	C	C	.	C	C
1088741	1088683	CDS	-1	gyrA	DNA gyrase subunit A	N	G	T	17	.	.	.	.	T	.	.	.	.	.	.	.	.	.	T	N	.	.	.	.	.	.	T	.	.	.	.	.	.	.	.	.	T	T	.	T	T	.	T	T
1777470	1777376	CDS	1	BruAb1_1806	hypothetical protein	N	G	T	17	.	.	.	.	.	T	T	.	.	.	.	.	.	.	.	.	.	.	.	.	.	.	.	.	.	.	.	.	.	.	.	.	.	.	.	.	.	.	.	.
973875	973820	CDS	1	BruAb1_0996	rare lipoprotein A family protein	S	C	T	17	.	.	.	.	T	.	.	.	.	.	.	.	.	.	T	N	.	.	.	.	.	.	T	.	.	.	.	.	.	.	.	.	T	T	.	T	T	.	T	T
2020588	2020483	CDS	-1	hslU	ATP-dependent protease ATP-binding subunit HslU	S	C	T	17	.	.	.	.	.	T	T	.	.	.	.	.	.	.	.	.	.	.	.	.	.	.	.	.	.	.	.	.	.	.	.	.	.	.	.	.	.	.	.	.
2486616	2486481	CDS	-1	tpiA	triosephosphate isomerase	S	C	T	17	.	.	.	.	.	T	T	.	.	.	.	.	.	.	.	.	.	.	.	.	.	.	.	.	.	.	.	.	.	.	.	.	.	.	.	.	.	.	.	.
546330	546298	CDS	1	BruAb1_0550	IS711, transposase orfB	N	A	G	16	N	N	N	N	N	N	N	N	N	N	N	N	N	N	N	N	N	N	N	N	N	N	N	N	N	N	N	N	N	N	N	N	N	N	N	N	N	N	N	N
2279109	2278985	Intergenic	-	-	-	-	A	G	13	.	.	.	.	G	.	.	.	.	.	.	.	.	.	G	N	.	.	.	.	.	.	G	.	.	.	.	.	.	.	.	.	.	G	.	.	G	.	G	G
521093	521061	Intergenic	-	-	-	-	T	C	13	.	.	.	.	C	.	.	.	.	.	.	.	.	.	C	N	.	.	.	.	.	.	C	.	.	.	.	.	.	.	.	.	.	C	.	.	C	.	C	C
2018302	2018197	CDS	1	BruAb1_2051	Smr family protein	SNOP/2	C	T	13	.	.	.	.	T	.	.	.	.	.	.	.	.	.	T	N	.	.	.	.	.	.	T	.	.	.	.	.	.	.	.	.	.	T	.	.	T	.	T	T
2890982	2890828	Intergenic	-	-	-	-	T	C	9	.	.	.	C	.	.	.	C	C	C	.	C	C	.	.	.	.	.	.	.	.	.	.	.	.	.	.	.	.	.	.	.	.	.	.	.	.	.	.	.
263310	263288	CDS	1	BruAb1_0250	hypothetical protein	S	C	T	9	.	.	.	.	.	.	.	.	.	.	.	.	.	.	.	.	.	.	.	.	.	.	.	.	.	.	.	.	.	.	.	.	.	.	.	.	.	.	.	.
794361	794321	CDS	-1	rplM	50S ribosomal protein L13	S	G	T	9	.	.	.	.	.	.	.	.	.	.	.	.	.	.	.	.	.	.	.	.	.	.	.	.	.	.	.	.	.	.	.	.	.	.	.	.	.	.	.	.
515184	515152	Intergenic	-	-	-	-	C	T	8	.	.	.	.	.	.	.	.	.	.	.	.	.	.	.	.	.	.	.	.	.	.	.	.	.	.	.	.	.	.	.	.	.	.	.	.	.	.	.	.
2286224	2286099	Intergenic	-	-	-	-	C	T	8	.	.	.	.	.	.	.	.	.	.	.	.	.	.	.	.	.	.	.	.	.	.	.	.	.	.	.	.	.	.	.	.	.	.	.	.	.	.	.	.
2321623	2321498	Intergenic	-	-	-	-	C	T	8	.	.	.	.	.	.	.	.	.	.	.	.	.	.	.	.	.	.	.	.	.	.	.	.	.	.	.	.	.	.	.	.	.	.	.	.	.	.	.	.
1092064	1092006	Intergenic	-	-	-	-	T	C	8	.	.	.	.	.	.	.	.	.	.	.	.	.	.	.	.	.	.	.	.	.	.	.	.	.	.	.	.	.	.	.	.	.	.	.	.	.	.	.	.
1101239	1101181	Intergenic	-	-	-	-	T	C	8	.	.	.	.	.	.	.	.	.	.	.	.	.	.	.	.	.	.	.	.	.	.	.	.	.	.	.	.	.	.	.	.	.	.	.	.	.	.	.	.
713843	713807	CDS	1	BruAb1_0725	hypothetical protein	N	A	G	8	.	.	.	.	.	.	.	.	.	.	.	.	.	.	.	.	.	.	.	.	.	.	.	.	.	.	.	.	.	.	.	.	.	.	.	.	.	.	.	.
2877837	2877683	CDS	-1	BruAb2_0747	hypothetical protein	N	A	C	8	.	.	.	.	.	.	.	.	.	.	.	.	.	.	.	.	.	.	.	.	.	.	.	.	.	.	.	.	.	.	.	.	.	.	.	.	.	.	.	.
512888	512856	CDS	1	babI	modification methylase BabI	N	C	T	8	.	.	.	.	.	.	.	.	.	.	.	.	.	.	.	.	.	.	.	.	.	.	.	.	.	.	.	.	.	.	.	.	.	.	.	.	.	.	.	.
1337044	1336975	CDS	1	ureC	urease subunit alpha	N	C	T	8	.	.	.	.	.	.	.	.	.	.	.	.	.	.	.	.	.	.	.	.	.	.	.	.	.	.	.	.	.	.	.	.	.	.	.	.	.	.	.	.
2597989	2597848	CDS	-1	BruAb2_0469	glutamate--cysteine ligase	N	C	T	8	.	.	.	.	.	.	.	.	.	.	.	.	.	.	.	.	.	.	.	.	.	.	.	.	.	.	.	.	.	.	.	.	.	.	.	.	.	.	.	.
2757337	2757185	CDS	1	BruAb2_0626	acyl-CoA dehydrogenase	N	C	T	8	.	.	.	.	.	.	.	.	.	.	.	.	.	.	.	.	.	.	.	.	.	.	.	.	.	.	.	.	.	.	.	.	.	.	.	.	.	.	.	.
1532109	1532027	CDS	1	BruAb1_1551	hypothetical protein	N	G	C,T	8	.	.	.	.	.	.	.	.	.	.	.	.	.	.	.	.	.	.	.	.	.	.	.	.	.	.	.	.	.	.	.	.	.	.	.	.	.	.	.	.
2232637	2232524	CDS	1	gnd	6-phosphogluconate dehydrogenase	N	G	C	8	.	.	.	.	.	.	.	.	.	.	.	.	.	.	.	.	.	.	.	.	.	.	.	.	.	.	.	.	.	.	.	.	.	.	.	.	.	.	.	.
492544	492512	CDS	1	coxC	cytochrome c oxidase subunit III CoxC	N	T	C	8	.	.	.	.	.	.	.	.	.	.	.	.	.	.	.	.	.	.	.	.	.	.	.	.	.	.	.	.	.	.	.	.	.	.	.	.	.	.	.	.
1223105	1223040	CDS	-1	rpsL	30S ribosomal protein S12	N	T	C	8	.	.	.	.	.	C	C	.	.	.	.	.	.	.	.	.	.	.	.	.	C	.	.	.	.	.	.	.	.	.	.	.	.	.	C	C	.	.	.	.
1381617	1381546	CDS	-1	BruAb1_1405	oxidoreductase	N	T	C	8	.	.	.	.	.	.	.	.	.	.	.	.	.	.	.	.	.	.	.	.	.	.	.	.	.	.	.	.	.	.	.	.	.	.	.	.	.	.	.	.
1795260	1795166	CDS	-1	BruAb1_1825	hypothetical protein	N	T	C	8	.	.	.	.	.	.	.	.	.	.	.	.	.	.	.	.	.	.	.	.	.	.	.	.	.	.	.	.	.	.	.	.	.	.	.	.	.	.	.	.
1795262	1795168	CDS	-1	BruAb1_1825	hypothetical protein	N	T	C	8	.	.	.	.	.	.	.	.	.	.	.	.	.	.	.	.	.	.	.	.	.	.	.	.	.	.	.	.	.	.	.	.	.	.	.	.	.	.	.	.
816603	816562	CDS	1	BruAb1_0830	biotin--protein ligase	S	A	T,G	8	.	.	.	.	.	.	.	.	.	.	.	.	.	.	.	.	.	.	.	.	.	.	.	.	.	.	.	.	.	.	.	.	.	.	.	.	.	.	.	.
1459265	1459189	CDS	-1	BruAb1_1479	hypothetical protein	S	A	G	8	.	.	.	.	.	.	.	.	.	.	.	.	.	.	.	.	.	.	.	.	.	.	.	.	.	.	.	.	.	.	.	.	.	.	.	.	.	.	.	.
1795237	1795143	CDS	-1	BruAb1_1825	hypothetical protein	S	A	G	8	.	.	.	.	.	.	.	.	.	.	.	.	.	.	.	.	.	.	.	.	.	.	.	.	.	.	.	.	.	.	.	.	.	.	.	.	.	.	.	.
75489	75479	CDS	-1	dnaE2	error-prone DNA polymerase	S	C	T	8	.	.	.	.	.	.	.	.	.	.	.	.	.	.	.	.	.	.	.	.	.	.	.	.	.	.	.	.	.	.	.	.	.	.	.	.	.	.	.	.
287365	287342	CDS	-1	BruAb1_0283	hypothetical protein	S	C	T	8	.	.	.	.	.	.	.	.	.	.	.	.	.	.	.	.	.	.	.	.	.	.	.	.	.	.	.	.	.	.	.	.	.	.	.	.	.	.	.	.
575820	575786	CDS	-1	BruAb1_0581	transporter	S	C	T	8	.	.	.	.	.	.	.	.	.	.	.	.	.	.	.	.	.	.	.	.	.	.	.	.	.	.	.	.	.	.	.	.	.	.	.	.	.	.	.	.
1795246	1795152	CDS	-1	BruAb1_1825	hypothetical protein	S	C	T	8	.	.	.	.	.	.	.	.	.	.	.	.	.	.	.	.	.	.	.	.	.	.	.	.	.	.	.	.	.	.	.	.	.	.	.	.	.	.	.	.
1871199	1871103	CDS	-1	sucB	dihydrolipoamide succinyltransferase	S	C	T	8	.	.	.	.	.	.	.	.	.	.	.	.	.	.	.	.	.	.	.	.	.	.	.	.	.	.	.	.	.	.	.	.	.	.	.	.	.	.	.	.
2012775	2012671	CDS	1	aroE	shikimate 5-dehydrogenase	S	C	T	8	.	.	.	.	.	.	.	.	.	.	.	.	.	.	.	.	.	.	.	.	.	.	.	.	.	.	.	.	.	.	.	.	.	.	.	.	.	.	.	.
2106184	2106074	CDS	1	rbfA	ribosome-binding factor A	S	C	T	8	.	.	.	.	.	.	.	.	.	.	.	.	.	.	.	.	.	.	.	.	.	.	.	.	.	.	.	.	.	.	.	.	.	.	.	.	.	.	.	.
2134837	2134726	CDS	-1	entA	2,3-dihydroxybenzoate-2,3-dehydrogenase	S	C	T	8	.	.	.	.	.	.	.	.	.	.	.	.	.	.	.	.	.	.	.	.	.	.	.	.	.	.	.	.	.	.	.	.	.	.	.	.	.	.	.	.
2454010	2453875	CDS	1	BruAb2_0328	oxidoreductase	S	G	T	8	.	.	.	.	.	.	.	.	.	.	.	.	.	.	.	.	.	.	.	.	.	.	.	.	.	.	.	.	.	.	.	.	.	.	.	.	.	.	.	.
215309	215289	Intergenic	-	-	-	-	C	T	7	.	.	.	.	.	.	.	.	.	.	.	.	.	.	.	.	.	.	.	.	.	.	.	.	.	.	.	.	.	.	.	.	.	.	.	.	.	.	.	.
2279238	2279114	Intergenic	-	-	-	-	C	T	7	.	.	.	.	.	T	T	.	.	.	.	.	.	.	.	.	.	.	.	.	.	.	.	.	.	.	.	.	.	.	.	.	.	.	.	.	.	.	.	.
2362247	2362118	Intergenic	-	-	-	-	C	T	7	.	.	.	.	.	.	.	.	.	.	.	.	.	.	.	.	.	.	.	.	.	.	.	.	.	.	.	.	.	.	.	.	.	.	.	.	.	.	.	.
2709981	2709831	Intergenic	-	-	-	-	C	T	7	.	.	.	.	.	T	T	.	.	.	.	.	.	.	.	.	.	.	.	.	.	.	.	.	.	.	.	.	.	.	.	.	.	.	.	.	.	.	.	.
390340	390312	CDS	-1	BruAb1_0383	nitrogen fixation protein FixI	N	C	T	7	.	.	.	.	.	T	T	.	.	.	.	.	.	.	.	.	.	.	.	.	.	.	.	.	.	.	.	.	.	.	.	.	.	.	.	.	.	.	.	.
2628912	2628768	CDS	1	gcvT	glycine cleavage system aminomethyltransferase T	N	C	T	7	.	.	.	.	.	.	.	.	.	.	.	.	.	.	.	.	.	.	.	.	.	.	.	.	.	.	.	.	.	.	.	.	.	.	.	.	.	.	.	.
376782	376754	CDS	1	BruAb1_0371	ABC transporter substrate-binding protein	N	G	T	7	.	.	.	.	.	T	T	.	.	.	.	.	.	.	.	.	.	.	.	.	.	.	.	.	.	.	.	.	.	.	.	.	.	.	.	.	.	.	.	.
2216658	2216545	CDS	-1	BruAb2_0094	hypothetical protein	N	G	T	7	.	.	.	.	.	.	.	.	.	.	.	.	.	.	.	.	.	.	.	.	.	.	.	.	.	.	.	.	.	.	.	.	.	.	.	.	.	.	.	.
105106	105092	CDS	-1	ilvD	dihydroxy-acid dehydratase	S	C	A,G	7	.	.	.	.	.	.	.	.	.	.	.	.	.	.	.	.	.	.	.	.	.	.	.	.	.	.	.	.	.	.	.	.	.	.	.	.	.	.	.	.
1390320	1390246	CDS	1	BruAb1_1413	aminopeptidase	S	C	T	7	.	.	.	.	.	.	.	.	.	.	.	.	.	.	.	.	.	.	.	.	.	.	.	.	.	.	.	.	.	.	.	.	.	.	.	.	.	.	.	.
2272473	2272349	CDS	1	fliP	flagellar biosynthesis protein FliP	S	C	T	7	.	.	.	.	.	T	T	.	.	.	.	.	.	.	.	.	.	.	.	.	.	.	.	.	.	.	.	.	.	.	.	.	.	.	.	.	.	.	.	.
2548762	2548624	CDS	1	BruAb2_0423	ABC transporter ATP-binding protein	S	C	T	7	.	.	.	.	.	T	T	.	.	.	.	.	.	.	.	.	.	.	.	.	.	.	.	.	.	.	.	.	.	.	.	.	.	.	.	.	.	.	.	.
1330434	1330365	Intergenic	-	-	-	-	T	C	6	.	.	.	.	.	.	.	.	.	.	.	.	.	.	.	.	.	.	.	.	.	.	.	.	.	.	.	.	.	.	.	.	.	.	.	.	.	.	.	.
2177509	2177397	CDS	-1	BruAb2_0056	amino acid permease	N	A	G	6	.	.	.	.	.	.	.	.	.	.	.	.	.	.	.	.	G	.	.	.	.	.	.	.	G	G	.	.	.	.	G	.	.	.	.	.	.	.	.	.
2653841	2653697	CDS	1	ahpC	alkyl hydroperoxide reductase AhpC	N	C	T	6	.	.	.	.	.	.	.	.	.	.	.	.	.	.	.	.	T	.	.	.	.	.	.	.	T	T	.	.	.	.	T	.	.	.	.	.	.	.	.	.
2733743	2733592	CDS	-1	BruAb2_0601	hypothetical protein	N	G	C	6	.	.	.	.	.	.	.	.	.	.	.	.	.	.	.	.	.	.	.	.	.	.	.	.	.	.	.	.	.	.	.	.	.	.	.	.	.	.	.	.
3066615	3066447	CDS	1	BruAb2_0935	hypothetical protein	S	C	T	6	.	.	.	.	.	.	.	.	.	.	.	.	.	.	.	.	.	.	.	.	.	.	.	.	.	.	.	.	.	.	.	.	.	.	.	.	.	.	.	.
587989	587955	Intergenic	-	-	-	-	A	G	5	.	.	.	.	.	.	.	.	.	.	.	.	.	.	.	.	.	.	.	.	.	.	.	.	.	.	.	.	.	.	.	.	.	.	.	.	.	.	.	.
1185143	1185081	Intergenic	-	-	-	-	G	T	5	.	.	.	.	.	T	T	.	.	.	.	.	.	.	.	.	.	.	.	.	.	.	.	.	.	.	.	.	.	.	.	.	.	.	.	.	.	.	.	.
1344925	1344854	CDS	1	BruAb1_1365	cobalt ABC transporter ATP-binding protein	N	A	G	5	G	G	.	.	.	.	.	.	.	.	.	.	.	.	.	.	.	.	.	.	.	G	.	.	.	.	.	.	.	.	.	.	.	.	.	.	.	.	.	.
1231837	1231772	CDS	-1	rpoB	DNA-directed RNA polymerase subunit beta	N	C	T	5	.	.	.	.	.	T	T	.	.	.	.	.	.	.	.	.	.	.	.	.	.	.	.	.	.	.	.	.	.	.	.	.	.	.	.	.	.	.	.	.
2132306	2132195	CDS	-1	BruAb2_0010	Bmp family lipoprotein	N	C	T	5	.	.	.	.	.	T	T	.	.	.	.	.	.	.	.	.	.	.	.	.	.	.	.	.	.	.	.	.	.	.	.	.	.	.	.	.	.	.	.	.
898978	898934	CDS	-1	accC	acetyl-CoA carboxylase biotin carboxylase subunit	N	G	T	5	.	.	.	.	.	.	.	.	.	.	.	.	.	.	.	.	.	.	.	.	.	.	.	.	.	.	.	.	.	.	.	.	.	.	.	.	.	.	.	.
2613897	2613755	CDS	1	BruAb2_0488	RpiR family transcriptional regulator	N	G	C	5	.	.	.	.	.	.	.	.	.	.	.	.	.	.	.	.	.	.	.	.	.	.	.	.	.	.	.	.	.	.	.	.	.	.	.	.	.	.	.	.
2578704	2578565	CDS	1	folD	bifunctional 5,10-methylene-tetrahydrofolate dehydrogenase/ 5,10-methylene-tetrahydrofolate cyclohydrolase	N	T	C	5	.	.	.	.	.	C	C	.	.	.	.	.	.	.	.	.	.	.	.	.	.	.	.	.	.	.	.	.	.	.	.	.	.	.	.	.	.	.	.	.
805747	805707	CDS	1	nuoF	NADH dehydrogenase I subunit F	S	T	C	5	.	.	.	.	.	.	.	.	.	.	.	.	.	.	.	.	.	.	.	.	.	.	.	.	.	.	.	.	.	.	.	.	.	.	.	.	.	.	.	.
750300	750262	Intergenic	-	-	-	-	A	G	4	.	.	.	.	.	G	G	.	.	.	.	.	.	.	.	.	.	.	.	.	.	.	.	.	.	.	.	.	.	.	.	.	.	.	.	.	.	.	.	.
2785122	2784970	Intergenic	-	-	-	-	A	T	4	.	.	.	.	.	T	T	.	.	.	.	.	.	.	.	.	.	.	.	.	.	.	.	.	.	.	.	.	.	.	.	.	.	.	.	.	.	.	.	.
386675	386647	CDS	1	BruAb1_0379	hypothetical protein	N	C	G	4	.	.	.	.	.	G	G	.	.	.	.	.	.	.	.	.	.	.	.	.	.	.	.	.	.	.	.	.	.	.	.	.	.	.	.	.	.	.	.	.
2821044	2820891	CDS	1	BruAb2_0685	oligopeptide ABC transporter substrate-binding protein	N	C	T	4	.	.	.	.	.	.	.	.	.	.	.	.	.	.	.	.	T	.	.	.	.	.	.	.	T	.	.	.	.	.	T	.	.	.	.	.	.	.	.	.
771177	771137	CDS	1	BruAb1_0779	peptidoglycan-binding protein	N	G	C	4	.	.	.	.	.	C	C	.	.	.	.	.	.	.	.	.	.	.	.	.	.	.	.	.	.	.	.	.	.	.	.	.	.	.	.	.	.	.	.	.
2596376	2596235	CDS	1	xseA	exodeoxyribonuclease VII large subunit	N	G	T	4	.	.	.	.	.	T	T	.	.	.	.	.	.	.	.	.	.	.	.	.	.	.	.	.	.	.	.	.	.	.	.	.	.	.	.	.	.	.	.	.
1259307	1259241	Intergenic	-	-	-	-	C	T	3	T	T	T	N	N	.	.	N	N	N	N	N	N	N	N	N	N	N	N	N	N	N	N	N	N	N	N	N	N	N	N	N	N	N	N	N	N	N	N	N
1259435	1259369	Intergenic	-	-	-	-	G	C	3	C	C	C	N	N	.	.	N	N	N	N	N	N	N	N	N	N	N	N	N	N	N	N	N	N	N	N	N	N	N	N	N	N	N	N	N	N	N	N	N
1955855	1955754	Intergenic	-	-	-	-	T	C	3	.	.	.	.	.	.	.	.	.	.	.	.	.	.	.	.	.	.	.	.	C	.	.	.	.	.	.	.	.	.	.	.	.	.	C	.	.	.	.	.
2720063	2719913	CDS	1	pobR	PobR	N	A	G	3	G	.	.	.	.	.	.	.	.	.	.	.	.	.	.	.	.	.	.	.	.	G	.	.	.	.	.	.	.	.	.	.	.	.	.	.	.	.	.	.
97985	97972	CDS	-1	BruAb1_0089	hypothetical protein	N	C	T	3	.	.	.	.	.	.	.	.	.	.	.	.	.	.	.	.	.	.	.	.	.	.	.	.	.	.	.	.	.	.	.	.	.	.	.	.	.	.	.	.
283101	283079	CDS	-1	BruAb1_0278	protein phosphatase	N	C	T	3	.	.	.	.	.	.	.	.	.	.	.	.	.	.	.	.	.	.	.	.	.	.	.	.	.	.	.	.	.	.	.	.	.	.	.	.	.	.	.	.
1215001	1214936	CDS	-1	rpsC	30S ribosomal protein S3	N	C	T	3	.	.	.	.	.	.	.	.	.	.	.	.	.	.	.	.	.	.	.	.	T	.	.	.	.	.	.	.	.	.	.	.	.	.	T	.	.	.	.	.
1982770	1982668	CDS	-1	BruAb1_2017	L-sorbose dehydrogenase	N	C	T	3	.	.	.	.	.	.	.	.	.	.	.	.	.	.	.	N	.	T	.	T	.	.	.	.	.	.	.	.	.	.	.	.	.	.	.	.	.	T	.	.
990552	990497	CDS	-1	cbbZ	phosphoglycolate phosphatase	N	T	C	3	.	.	.	.	.	.	.	.	.	.	.	.	.	.	.	.	.	.	.	.	.	.	.	.	.	.	.	.	.	.	.	.	C	.	.	.	.	.	.	.
2258544	2258421	CDS	1	BruAb2_0138	SyrB family protein	N	T	C	3	.	.	.	.	.	.	.	.	.	.	.	.	.	.	.	.	.	.	.	.	.	.	.	.	.	.	.	.	.	.	.	.	C	.	.	.	.	.	.	.
1662759	1662673	CDS	-1	ruvB	Holliday junction DNA helicase RuvB	S	C	T	3	.	.	.	.	.	.	.	.	.	.	.	.	.	.	.	.	.	.	.	.	T	.	.	.	.	.	.	.	.	.	.	.	.	.	T	.	.	.	.	.
2812938	2812785	CDS	-1	BruAb2_0678	glycosyl transferase group 2 family protein	S	C	G	3	.	.	.	.	.	.	.	.	.	.	.	.	.	.	.	N	.	G	.	G	.	.	.	.	.	.	.	.	.	.	.	.	.	.	.	.	.	G	.	.
913970	913926	Intergenic	-	-	-	-	A	T	2	.	.	.	.	.	.	.	.	.	.	.	.	.	.	.	.	.	.	.	.	.	.	.	.	.	.	.	.	.	.	.	.	.	.	.	.	.	.	.	.
639944	639909	Intergenic	-	-	-	-	C	T	2	.	.	.	.	.	.	.	.	.	.	.	.	.	.	.	.	.	.	.	.	.	.	.	.	.	.	.	.	.	.	.	.	.	.	.	.	.	.	.	.
751435	751396	Intergenic	-	-	-	-	C	T	2	.	.	.	.	.	.	.	.	.	.	.	.	.	.	.	.	.	.	.	.	.	.	.	.	.	.	.	.	.	.	.	.	.	.	.	.	.	.	.	.
913960	913916	Intergenic	-	-	-	-	C	T	2	.	.	.	.	.	.	.	.	.	.	.	.	.	.	.	.	.	.	.	.	.	.	.	.	.	.	.	.	.	.	.	.	.	.	.	.	.	.	.	.
953169	953116	Intergenic	-	-	-	-	C	T	2	.	.	.	.	.	.	.	.	.	.	.	.	.	.	.	.	.	.	.	.	.	.	.	.	.	.	.	.	.	.	.	.	.	.	.	.	.	.	.	.
1106242	1106184	Intergenic	-	-	-	-	C	T	2	.	.	.	.	.	.	.	.	.	.	.	.	.	T	.	.	.	.	.	.	.	.	.	.	.	.	.	.	.	T	.	.	.	.	.	.	.	.	.	.
1423009	1422935	Intergenic	-	-	-	-	C	T	2	.	.	.	.	.	.	.	.	.	.	.	.	.	.	.	.	.	.	.	.	.	.	.	.	.	.	.	.	.	.	.	.	.	.	.	.	.	.	.	.
2008993	2008889	Intergenic	-	-	-	-	C	T	2	.	.	.	.	.	.	.	.	.	.	.	.	.	.	.	.	.	.	.	.	.	.	.	.	.	.	.	.	.	.	.	.	.	.	.	.	.	.	.	.
2056123	2056015	Intergenic	-	-	-	-	C	T	2	.	.	.	.	.	.	.	.	.	.	.	.	.	.	.	.	.	.	.	.	.	.	.	.	.	.	.	.	.	.	.	.	.	.	.	.	.	.	.	.
2337701	2337575	Intergenic	-	-	-	-	C	T	2	.	.	.	.	.	.	.	.	.	.	.	T	T	.	.	.	.	.	.	.	.	.	.	.	.	.	.	.	.	.	.	.	.	.	.	.	.	.	.	.
2606608	2606466	Intergenic	-	-	-	-	C	T	2	N	N	N	.	N	N	.	.	N	N	N	N	N	N	N	.	N	N	N	N	N	N	N	N	N	N	.	N	N	N	N	N	.	.	.	N	.	.	N	N
741593	741556	Intergenic	-	-	-	-	G	C	2	.	.	.	.	.	.	.	.	.	.	.	.	.	.	.	.	.	.	.	.	.	.	.	.	.	.	.	.	.	.	.	.	.	.	.	.	.	.	.	.
2178884	2178772	Intergenic	-	-	-	-	G	T	2	.	.	.	.	.	.	.	.	.	.	.	.	.	.	.	.	.	.	.	.	.	.	.	.	.	.	.	.	.	.	.	.	.	.	.	.	.	.	.	.
186159	186140	CDS	-1	hrcA	heat-inducible transcription repressor	N	A	C	2	.	.	.	.	.	.	.	.	.	.	.	.	.	C	.	.	.	.	.	.	.	.	.	.	.	.	.	.	.	C	.	.	.	.	.	.	.	.	.	.
645740	645705	CDS	1	BruAb1_0645	glutathione S-transferase family protein	N	A	C	2	.	.	.	.	.	.	.	.	.	.	.	.	.	.	.	.	.	.	.	.	.	.	.	.	.	.	.	.	.	.	.	.	.	.	.	.	.	.	.	.
833963	833922	CDS	-1	BruAb1_0846	Bcr/CflA subfamily drug resistance transporter	N	A	G	2	.	.	.	.	.	.	.	.	.	.	.	.	.	.	.	.	.	.	.	.	.	.	.	.	.	.	.	.	.	.	.	.	.	.	.	.	.	.	.	.
934064	934018	CDS	1	BruAb1_0947	DEAD/DEAH box helicase	N	A	T	2	.	.	.	.	.	.	.	.	.	.	.	.	.	T	.	.	.	.	.	.	.	.	.	.	.	.	.	.	.	T	.	.	.	.	.	.	.	.	.	.
1785687	1785593	CDS	-1	BruAb1_1816	carboxyl-terminal protease	N	A	T	2	.	.	.	.	.	.	.	.	.	.	.	.	.	.	.	.	.	.	.	.	.	.	.	.	.	.	.	.	.	.	.	.	.	.	.	.	.	.	.	.
2033725	2033619	CDS	1	ptsH	phosphocarrier protein HPr	N	A	G	2	.	.	.	.	.	.	.	.	.	.	.	.	.	.	.	.	.	.	.	.	.	.	.	.	.	.	.	.	.	.	.	.	.	.	.	.	.	.	.	.
2283742	2283617	CDS	1	BruAb2_0168	outermembrane transporter	N	A	C	2	.	.	.	.	.	.	.	.	.	.	.	.	.	.	.	.	.	.	.	.	.	.	.	.	.	.	.	.	.	.	.	.	.	.	.	.	.	.	.	.
75365	75355	CDS	-1	dnaE2	error-prone DNA polymerase	N	C	T	2	.	.	.	.	.	.	.	.	.	.	.	.	.	.	.	.	.	.	.	.	.	.	.	.	.	.	.	.	.	.	.	.	.	.	.	.	.	.	.	.
193407	193387	CDS	1	cysI	CysI, sulfite reductase (NADPH) hemoprotein beta-component	N	C	T	2	.	.	.	.	.	.	.	.	.	.	.	.	.	.	.	.	.	.	.	.	.	.	.	.	.	.	.	.	.	.	.	.	.	.	.	.	.	.	.	.
283137	283115	CDS	-1	BruAb1_0279	hypothetical protein	N	C	G	2	.	.	G	.	.	.	.	.	.	.	G	.	.	.	.	.	.	.	.	.	.	.	.	.	.	.	.	.	.	.	.	.	.	.	.	.	.	.	.	.
375732	375704	CDS	1	BruAb1_0370	TRAP dicarboxylate transporter DctM	N	C	T	2	.	.	.	.	.	.	.	.	.	.	.	.	.	.	.	.	.	.	.	.	.	.	.	.	.	.	.	.	.	.	.	.	.	.	.	.	.	.	.	.
458404	458374	CDS	1	dxs	1-deoxy-D-xylulose-5-phosphate synthase	N	C	T	2	.	.	.	.	.	.	.	.	.	.	.	.	.	.	.	.	.	.	.	.	.	.	.	.	.	.	.	.	.	.	.	.	.	.	.	.	.	.	.	.
902747	902703	CDS	-1	BruAb1_0921	hypothetical protein	N	C	G	2	.	.	.	.	.	.	.	.	.	.	.	.	.	.	.	.	.	.	.	.	.	.	.	.	.	.	.	.	.	.	.	.	.	.	.	.	.	.	.	.
1409682	1409608	CDS	-1	murD	UDP-N-acetylmuramoyl-L-alanyl-D-glutamate synthetase	N	C	T	2	.	.	.	.	.	.	.	.	.	.	.	.	.	.	.	.	.	.	.	.	.	.	.	.	.	.	.	.	.	.	.	.	.	.	.	.	.	.	.	.
1659417	1659331	CDS	-1	tolB	translocation protein TolB	N	C	G	2	.	.	.	.	.	.	.	.	.	.	.	.	.	.	.	.	.	.	.	.	.	.	.	.	.	.	.	.	.	.	.	.	.	.	.	.	.	.	.	.
2283966	2283841	CDS	1	BruAb2_0168	outermembrane transporter	N	C	G	2	.	.	.	.	.	.	.	.	.	.	.	.	.	.	.	.	.	.	.	.	.	.	.	.	.	.	.	.	.	.	.	.	.	.	.	.	.	.	.	.
2701128	2700979	CDS	-1	ugpC	glycerol-3-phosphate transporter ATP-binding subunit	N	C	G	2	.	.	.	.	.	.	.	.	.	.	.	.	.	.	.	.	.	.	.	.	.	.	.	.	.	.	.	.	.	.	.	.	.	.	.	.	.	.	.	.
2702855	2702705	CDS	-1	ugpA	glycerol-3-phosphate ABC transporter permease	N	C	T	2	.	.	.	.	.	.	.	.	.	.	.	.	.	.	.	.	.	.	.	.	.	.	.	.	.	.	.	.	.	.	.	.	.	.	.	.	.	.	.	.
2846078	2845925	CDS	1	BruAb2_0709	GntR family transcriptional regulator	N	C	G	2	.	.	.	.	.	.	.	.	.	.	.	.	.	.	.	.	.	.	.	.	.	.	.	.	.	.	.	.	.	.	.	.	.	.	.	.	.	.	.	.
2985961	2985799	CDS	-1	BruAb2_0852	spermidine/putrescine ABC transporter permease	N	C	T	2	.	.	.	.	.	.	.	.	.	.	.	.	.	.	.	.	.	.	.	.	.	.	.	.	.	.	.	.	.	.	.	.	.	.	.	.	.	.	.	.
3172266	3172092	CDS	-1	BruAb2_1044	polyamine ABC transporter permease	N	C	T	2	.	.	.	.	.	.	.	.	.	.	.	.	.	.	.	.	.	.	.	.	.	.	.	.	.	.	.	.	.	.	.	.	.	.	.	.	.	.	.	.
870645	870603	CDS	1	argS	arginyl-tRNA synthetase	N	G	T	2	.	.	.	T	.	.	.	.	.	.	.	.	.	.	.	.	.	.	.	.	.	.	.	.	.	.	.	.	.	.	.	.	.	.	.	.	.	.	.	.
896084	896040	CDS	1	gatB	aspartyl/glutamyl-tRNA amidotransferase subunit B	N	G	C	2	.	.	.	.	.	.	.	.	.	.	.	.	.	.	.	.	.	.	.	.	.	.	.	.	.	.	.	.	.	.	.	.	.	.	.	.	.	.	.	.
1160643	1160583	CDS	-1	BruAb1_1170	hypothetical protein	N	G	T	2	.	.	.	.	.	.	.	.	.	.	.	.	.	.	.	.	.	.	.	.	.	.	.	.	.	.	.	.	.	.	.	.	.	.	.	.	.	.	.	.
1624881	1624796	CDS	1	BruAb1_1645	RNA polymerase sigma factor	N	G	T	2	.	.	.	.	.	.	.	.	.	.	.	.	.	.	.	.	.	.	.	.	.	.	.	.	.	.	.	.	.	.	.	.	.	.	.	.	.	.	.	.
1704985	1704897	CDS	-1	BruAb1_1740	lipoprotein	N	G	T	2	.	.	.	.	.	.	.	.	.	.	.	T	T	.	.	.	.	.	.	.	.	.	.	.	.	.	.	.	.	.	.	.	.	.	.	.	.	.	.	.
2283736	2283611	CDS	1	BruAb2_0168	outermembrane transporter	N	G	C	2	.	.	.	.	.	.	.	.	.	.	.	.	.	.	.	.	.	.	.	.	.	.	.	.	.	.	.	.	.	.	.	.	.	.	.	.	.	.	.	.
2334943	2334817	CDS	-1	BruAb2_0216	acyl-CoA dehydrogenase	N	G	C	2	.	.	.	.	.	.	.	.	.	.	.	.	.	.	.	.	.	.	.	.	.	.	.	.	.	.	.	.	.	.	.	.	.	.	.	.	.	.	.	.
2614217	2614075	CDS	1	BruAb2_0488	RpiR family transcriptional regulator	N	G	T	2	.	.	.	.	.	.	.	.	.	.	.	.	.	.	.	.	.	.	.	.	.	.	.	.	.	.	.	.	.	.	.	.	.	.	.	.	.	.	.	.
6854	6854	CDS	-1	BruAb1_0006	ABC transporter ATP-binding protein	N	T	C	2	.	.	.	.	.	.	.	.	.	.	.	.	.	.	.	.	.	.	.	.	.	.	.	.	.	.	.	.	.	.	.	.	.	.	.	.	.	.	.	.
232567	232545	CDS	1	BruAb1_0215	copper-translocating P-type ATPase	N	T	G	2	.	.	.	.	.	.	.	.	.	.	.	.	.	.	.	.	.	.	.	.	.	.	.	.	.	.	.	.	.	.	.	.	.	.	.	.	.	.	.	.
1773688	1773595	CDS	-1	BruAb1_1800	hypothetical protein	N	T	C	2	.	.	.	.	.	.	.	.	.	.	.	.	.	.	.	.	.	.	.	.	.	.	.	.	.	.	.	.	.	.	.	.	.	.	.	.	.	.	.	.
2186459	2186347	CDS	-1	BruAb2_0065	type IV secretion system protein VirB5	N	T	C	2	.	.	.	.	.	.	.	.	.	.	.	.	.	.	.	.	.	.	.	.	.	.	.	.	.	.	.	.	.	.	.	.	.	.	.	.	.	.	.	.
2404961	2404827	CDS	-1	BruAb2_0286	D-aminopeptidase	N	T	C	2	.	.	.	.	.	.	.	.	.	.	.	.	.	.	.	.	.	.	.	.	.	.	.	.	.	.	.	.	.	.	.	.	.	.	.	.	.	.	.	.
3172998	3172824	CDS	-1	BruAb2_1045	polyamine ABC transporter permease	N	T	C	2	.	.	.	.	.	.	.	.	.	.	.	.	.	.	.	.	.	.	.	.	.	.	.	.	.	.	.	.	.	.	.	.	.	.	.	.	.	.	.	.
1704986	1704898	CDS	-1	BruAb1_1740	lipoprotein	S	A	C,T	2	.	.	.	.	.	.	.	.	.	.	.	C	C	.	.	.	.	.	.	.	.	.	.	.	.	.	.	.	.	.	.	.	.	.	.	.	.	.	.	.
188967	188948	CDS	1	BruAb1_0172	coproporphyrinogen III oxidase	S	C	T	2	.	.	.	.	.	.	.	.	.	.	.	.	.	.	.	N	.	.	.	.	.	.	.	.	.	.	.	.	.	.	.	.	.	.	.	.	.	.	.	.
747177	747140	CDS	1	BruAb1_0757	PAP2 family protein	S	C	T	2	.	.	.	.	.	.	.	.	.	.	.	.	.	.	.	.	.	.	.	.	.	.	.	.	.	.	.	.	.	.	.	.	.	.	.	.	.	.	.	.
809546	809505	CDS	1	nuoI	NADH dehydrogenase subunit I	S	C	T	2	.	.	.	.	.	.	.	.	.	.	.	.	.	.	.	.	.	.	.	.	.	.	.	.	.	.	.	.	.	.	.	.	.	.	.	.	.	.	.	.
1029414	1029357	CDS	-1	BruAb1_1047	hypothetical protein	S	C	T	2	.	.	T	.	.	.	.	.	.	.	T	.	.	.	.	.	.	.	.	.	.	.	.	.	.	.	.	.	.	.	.	.	.	.	.	.	.	.	.	.
1303515	1303446	CDS	1	BruAb1_1324	bifunctional preprotein translocase subunit SecD/SecF	S	C	T,G	2	.	.	.	.	.	.	.	.	.	.	.	.	.	.	.	.	.	.	.	.	.	.	.	.	.	.	.	.	.	.	.	.	.	.	.	.	.	.	.	.
2283941	2283816	CDS	1	BruAb2_0168	outermembrane transporter	S	C	T	2	.	.	.	.	.	.	.	.	.	.	.	.	.	.	.	.	.	.	.	.	.	.	.	.	.	.	.	.	.	.	.	.	.	.	.	.	.	.	.	.
2292950	2292825	CDS	1	glcE	glycolate oxidase subunit GlcE	S	C	T	2	.	.	.	.	.	.	.	.	.	.	.	.	.	.	.	.	.	.	.	.	.	.	.	.	.	.	.	.	.	.	.	.	.	.	.	.	.	.	.	.
2654516	2654372	CDS	1	ahpD	AhpD, alkyl hydroperoxide reductase D	S	C	T,G	2	.	.	.	.	.	.	.	.	.	.	.	.	.	.	.	.	.	.	.	.	.	.	.	.	.	.	.	.	.	.	.	.	.	.	.	.	.	.	.	.
2846703	2846550	CDS	-1	ybgT	hypothetical protein	S	C	T	2	.	.	.	.	.	.	.	.	.	.	.	.	.	.	.	.	.	.	.	.	.	.	.	.	.	.	.	.	.	.	.	.	.	.	.	.	.	.	.	.
2849031	2848878	CDS	-1	cydA	CydA, cytochrome d ubiquinol oxidase subunit I	S	C	T	2	.	.	.	.	.	.	.	.	.	.	.	.	.	.	.	.	.	.	.	.	.	.	.	.	.	.	.	.	.	.	.	.	.	.	.	.	.	.	.	.
2919998	2919844	CDS	-1	BruAb2_0790	ROK family protein	S	C	T	2	.	.	.	.	.	.	.	.	.	.	.	.	.	.	.	.	.	.	.	.	.	.	.	.	.	.	.	.	.	.	.	.	.	.	.	.	.	.	.	.
19748	19747	CDS	-1	BruAb1_0018	biotin carboxylase	S	G	C,T	2	.	.	.	.	.	.	.	.	.	.	.	.	.	.	.	.	.	.	.	.	.	.	.	.	.	.	.	.	.	.	.	.	.	.	.	.	.	.	.	.
1400267	1400193	CDS	-1	ftsZ	cell division protein FtsZ	S	G	T	2	.	.	.	.	.	.	.	.	.	.	.	.	.	.	.	.	.	.	.	.	.	.	.	.	.	.	.	.	.	.	.	.	.	.	.	.	.	.	.	.
2283968	2283843	CDS	1	BruAb2_0168	outermembrane transporter	S	G	T	2	.	.	.	.	.	.	.	.	.	.	.	.	.	.	.	.	.	.	.	.	.	.	.	.	.	.	.	.	.	.	.	.	.	.	.	.	.	.	.	.
2904648	2904494	CDS	-1	BruAb2_0776	methionine sulfoxide reductase B	S	G	T	2	.	.	.	.	.	.	.	.	.	.	.	.	.	.	.	.	.	.	.	.	.	.	.	.	.	.	.	.	.	.	.	.	.	.	.	.	.	.	.	.
2283731	2283606	CDS	1	BruAb2_0168	outermembrane transporter	S	T	G	2	.	.	.	.	.	.	.	.	.	.	.	.	.	.	.	.	.	.	.	.	.	.	.	.	.	.	.	.	.	.	.	.	.	.	.	.	.	.	.	.
2283938	2283813	CDS	1	BruAb2_0168	outermembrane transporter	S	T	C	2	.	.	.	.	.	.	.	.	.	.	.	.	.	.	.	.	.	.	.	.	.	.	.	.	.	.	.	.	.	.	.	.	.	.	.	.	.	.	.	.
938506	938460	CDS	1	BruAb1_0954	outer membrane efflux family protein	SNOP/2	C	T	2	.	.	T	.	.	.	.	.	.	.	T	.	.	.	.	.	.	.	.	.	.	.	.	N	.	.	.	.	N	.	.	N	.	.	.	.	.	.	.	.
742652	742615	Intergenic	-	-	-	-	A	G	1	.	.	.	.	.	.	.	.	.	.	.	.	.	.	.	.	.	.	.	.	.	.	.	.	.	.	.	.	.	.	.	.	.	.	.	.	.	.	.	.
769681	769641	Intergenic	-	-	-	-	A	G	1	.	.	.	.	.	.	.	.	.	.	.	.	.	.	.	.	.	.	.	.	.	.	.	.	.	.	.	.	.	.	.	.	.	.	.	.	.	.	.	.
938662	938616	CDS	1	BruAb1_0954	outer membrane efflux family protein	-	A	G	1	.	.	.	.	.	.	.	.	.	.	.	.	.	.	.	.	.	.	.	.	.	.	.	N	.	.	.	.	N	.	.	N	.	.	.	.	.	.	.	.
1049788	1049731	Intergenic	-	-	-	-	A	G	1	.	.	.	.	.	.	.	.	.	.	.	.	.	.	.	.	.	.	.	.	.	.	.	.	.	.	.	.	.	.	.	.	.	.	.	.	.	.	.	.
1122988	1122930	Intergenic	-	-	-	-	A	T	1	.	.	.	.	.	.	.	.	.	.	.	.	.	.	.	.	.	.	.	.	.	.	.	.	.	.	.	.	.	.	.	.	.	.	.	.	.	.	.	.
1138192	1138133	Intergenic	-	-	-	-	A	G	1	.	.	.	.	.	.	.	.	.	.	.	.	.	.	.	.	.	.	.	.	.	.	.	.	.	.	.	.	.	.	.	.	.	.	.	.	.	.	.	.
1174658	1174598	Intergenic	-	-	-	-	A	G	1	.	.	.	.	.	.	.	.	.	.	.	.	.	.	.	N	.	.	.	.	.	.	.	.	.	.	.	.	.	.	.	.	.	.	.	.	.	.	.	.
1301823	1301754	Intergenic	-	-	-	-	A	G	1	.	.	.	.	.	.	.	.	.	.	.	.	.	.	.	.	.	.	.	.	.	.	.	.	.	.	.	.	.	.	.	.	.	.	.	.	.	.	.	.
1383791	1383720	Intergenic	-	-	-	-	A	G	1	.	.	.	.	.	.	.	.	.	.	.	.	.	.	.	.	.	.	.	.	.	.	.	.	.	.	.	.	.	.	.	.	.	.	.	.	.	.	.	.
1592021	1591937	Intergenic	-	-	-	-	A	G	1	.	.	.	.	.	.	.	.	.	.	.	.	.	.	.	.	.	.	.	.	.	.	.	.	.	.	.	.	.	.	.	.	.	.	.	.	.	.	.	.
1949717	1949616	Intergenic	-	-	-	-	A	C	1	.	.	.	.	.	.	.	.	.	.	.	.	.	.	.	.	.	.	.	.	.	.	.	.	.	.	.	.	.	.	.	.	.	.	.	.	.	.	.	.
1974799	1974697	Intergenic	-	-	-	-	A	G	1	.	.	.	.	.	.	.	.	.	.	.	.	.	.	.	.	.	.	.	.	.	.	.	.	.	.	.	.	.	.	.	.	.	.	.	.	.	.	.	.
1992060	1991958	Intergenic	-	-	-	-	A	C	1	.	.	.	.	.	.	.	.	.	.	.	.	.	.	.	.	.	.	.	.	.	.	.	.	.	.	.	.	.	.	.	.	.	.	.	.	.	.	.	.
2068167	2068059	Intergenic	-	-	-	-	A	G	1	.	.	.	.	.	.	.	.	.	.	.	.	.	.	.	.	.	.	.	.	.	.	.	.	.	.	.	.	.	.	.	.	.	.	.	.	.	.	.	.
2116489	2116378	Intergenic	-	-	-	-	A	T	1	.	.	.	.	.	.	.	.	.	.	.	.	.	.	.	.	.	T	.	.	.	.	.	.	.	.	.	.	.	.	.	.	.	.	.	.	.	.	.	.
2191528	2191416	Intergenic	-	-	-	-	A	G	1	.	.	.	.	.	.	.	.	.	.	.	.	.	.	.	.	.	.	.	.	.	.	.	.	.	.	G	.	.	.	.	.	.	.	.	.	.	.	.	.
3074296	3074128	Intergenic	-	-	-	-	A	G	1	.	.	.	.	.	.	.	.	.	.	.	.	.	.	.	.	.	.	.	.	.	.	.	.	.	.	.	.	.	.	.	.	.	.	.	.	.	.	.	.
3126401	3126230	Intergenic	-	-	-	-	A	G	1	.	.	.	.	.	.	.	.	.	.	.	.	.	.	.	.	.	.	.	.	.	.	.	.	.	.	.	.	.	.	.	.	.	.	.	.	.	.	.	.
3152618	3152444	Intergenic	-	-	-	-	A	G	1	.	.	.	.	.	.	.	.	.	.	.	.	.	.	.	.	.	.	.	.	.	.	.	.	.	.	.	.	.	.	.	.	.	.	.	.	.	.	.	.
3181626	3181452	Intergenic	-	-	-	-	A	G	1	.	.	.	.	.	.	.	.	.	.	.	.	.	.	.	.	.	.	.	.	.	.	.	.	.	.	.	.	.	.	.	.	.	.	.	.	.	.	.	.
400242	400214	Intergenic	-	-	-	-	C	T	1	.	.	.	.	.	.	.	.	.	.	.	.	.	.	.	.	.	.	.	.	.	.	.	.	.	.	.	.	.	.	.	.	.	.	.	.	.	.	.	.
487360	487328	Intergenic	-	-	-	-	C	T	1	.	.	.	.	.	.	.	.	.	.	.	.	.	.	.	.	.	.	.	.	.	.	.	.	.	.	.	.	.	.	.	.	.	.	.	.	.	.	.	.
798723	798683	Intergenic	-	-	-	-	C	T	1	.	.	.	.	.	.	.	.	.	.	.	.	.	.	.	.	.	.	.	.	.	.	.	.	.	.	.	.	.	.	.	.	.	.	.	.	.	.	.	.
864850	864808	Intergenic	-	-	-	-	C	T	1	.	.	.	.	.	.	.	.	.	.	.	.	.	.	.	.	.	.	.	.	.	.	.	.	.	.	.	.	.	.	.	.	.	.	.	.	.	.	.	.
935247	935201	Intergenic	-	-	-	-	C	T	1	.	.	.	.	.	.	.	.	.	.	.	.	.	.	.	.	.	.	.	.	.	.	.	.	.	.	.	.	.	.	.	.	.	.	.	.	.	.	.	.
971675	971620	Intergenic	-	-	-	-	C	T	1	.	.	.	.	.	.	.	.	.	.	.	.	.	.	.	.	.	.	.	.	N	.	.	.	.	.	.	.	.	.	.	.	.	.	.	.	.	.	.	.
996163	996107	Intergenic	-	-	-	-	C	T	1	.	.	.	.	.	.	.	.	.	.	.	.	.	.	.	.	.	.	.	.	.	.	.	.	.	.	.	.	.	.	.	.	.	.	.	.	.	.	.	.
1159770	1159711	Intergenic	-	-	-	-	C	T	1	.	.	.	.	.	.	.	.	.	.	.	.	.	.	.	.	.	.	.	.	.	.	.	.	.	.	.	.	.	.	.	.	.	.	.	.	.	.	.	.
1246029	1245964	Intergenic	-	-	-	-	C	G	1	.	.	.	.	.	.	.	.	.	.	.	.	.	.	.	.	.	.	.	.	.	.	.	.	.	.	.	.	.	.	.	.	.	.	.	.	.	.	.	.
1983811	1983709	Intergenic	-	-	-	-	C	T	1	.	.	.	.	.	.	.	.	.	.	.	.	.	.	.	.	.	.	.	.	.	.	.	.	.	.	.	.	.	.	.	.	.	.	.	.	.	.	.	.
2110324	2110213	Intergenic	-	-	-	-	C	T	1	.	.	.	.	.	.	.	.	.	.	.	.	.	.	.	.	.	.	.	.	.	.	.	.	.	.	.	.	.	.	.	.	.	.	.	.	.	.	.	.
2589304	2589163	Intergenic	-	-	-	-	C	T	1	.	.	.	.	.	.	.	.	.	.	.	.	.	.	.	.	.	.	.	.	.	.	.	.	.	.	.	.	.	.	.	.	.	.	.	.	.	.	.	.
2723039	2722889	Intergenic	-	-	-	-	C	G	1	.	.	.	.	.	.	.	.	.	.	.	.	.	.	.	.	.	.	.	.	.	.	.	.	.	.	.	.	.	.	.	.	.	.	.	.	.	.	.	.
3001183	3001021	Intergenic	-	-	-	-	C	T	1	.	.	.	.	.	.	.	.	.	.	.	.	.	.	.	.	.	.	.	.	.	.	.	.	.	.	.	.	.	.	.	.	.	.	.	.	.	.	.	.
662571	662535	Intergenic	-	-	-	-	G	T	1	.	.	.	.	.	.	.	.	.	.	.	.	.	.	.	.	.	.	.	.	.	.	.	.	.	.	.	.	.	.	.	.	.	.	.	.	.	.	.	.
1062817	1062760	Intergenic	-	-	-	-	G	T	1	.	.	.	.	.	.	.	.	.	.	.	.	.	.	.	.	.	.	.	.	.	.	.	.	.	.	.	.	.	.	.	.	.	.	.	.	.	.	.	.
1092948	1092890	Intergenic	-	-	-	-	G	T	1	.	.	.	.	.	.	.	.	.	.	.	.	.	.	.	.	.	.	.	.	.	.	.	.	.	.	.	.	.	.	.	.	.	.	.	.	.	.	.	.
1179172	1179110	Intergenic	-	-	-	-	G	T	1	.	.	.	.	.	.	.	.	.	.	.	.	.	.	.	.	.	.	.	.	.	.	.	.	.	.	.	.	.	.	.	.	.	.	.	.	.	.	.	.
1567537	1567453	Intergenic	-	-	-	-	G	T	1	.	.	.	.	.	.	.	.	.	.	.	.	.	.	.	.	.	.	.	.	.	.	.	.	.	.	.	.	.	.	.	.	.	.	.	.	.	.	.	.
1608499	1608415	Intergenic	-	-	-	-	G	T	1	.	.	.	N	N	N	N	N	N	N	N	N	N	N	N	N	N	N	N	N	N	N	N	N	N	N	N	N	N	N	N	N	N	N	N	N	N	N	N	N
1624709	1624624	Intergenic	-	-	-	-	G	T	1	.	.	.	.	.	.	.	.	.	.	.	.	.	.	.	.	.	.	.	.	.	.	.	.	.	.	.	.	.	.	.	.	.	.	.	.	.	.	.	.
2336304	2336178	Intergenic	-	-	-	-	G	T	1	.	.	.	.	.	.	.	.	.	.	.	.	.	.	.	.	.	.	.	.	.	.	.	.	.	.	.	.	.	.	.	.	.	.	.	.	.	.	.	.
2705103	2704953	Intergenic	-	-	-	-	G	T	1	.	.	.	.	.	.	.	.	.	.	.	.	.	.	.	.	.	.	.	.	.	.	.	.	.	.	.	.	.	.	.	.	.	.	.	.	.	.	.	.
2719402	2719252	Intergenic	-	-	-	-	G	T	1	.	.	.	.	.	.	.	.	.	.	.	.	.	.	.	.	.	.	.	.	.	.	.	.	.	.	.	.	.	.	.	.	.	.	.	.	.	.	.	.
2799916	2799763	Intergenic	-	-	-	-	G	T	1	.	.	.	.	.	.	.	.	.	.	.	.	.	.	.	.	.	.	.	.	.	.	.	.	.	.	.	.	.	.	.	.	.	.	.	.	.	.	.	.
317365	317340	Intergenic	-	-	-	-	T	C	1	.	.	.	.	.	.	.	.	.	.	.	.	.	.	.	.	.	.	.	.	.	.	.	.	.	.	.	.	.	.	.	.	.	.	.	.	.	.	.	.
637379	637344	Intergenic	-	-	-	-	T	C	1	.	.	.	.	.	.	.	.	.	.	.	.	.	.	.	.	.	.	.	.	.	.	.	.	.	.	.	.	.	.	.	.	.	.	.	.	.	.	.	.
750346	750308	Intergenic	-	-	-	-	T	C	1	.	.	.	.	.	.	.	.	.	.	.	.	.	.	.	.	.	.	.	.	.	.	.	.	.	.	.	.	.	.	.	.	.	.	.	.	.	.	.	.
1157796	1157737	Intergenic	-	-	-	-	T	G	1	.	.	.	.	.	.	.	.	.	.	.	.	.	.	.	.	.	.	.	.	.	.	.	.	.	.	.	.	.	.	.	.	.	.	.	.	.	.	.	.
1505102	1505020	Intergenic	-	-	-	-	T	C	1	.	.	.	.	.	.	.	.	.	.	.	.	.	.	.	.	.	.	.	.	.	.	.	.	.	.	.	.	.	.	.	.	.	.	.	.	.	.	.	.
1694266	1694179	Intergenic	-	-	-	-	T	G	1	.	.	.	.	.	.	.	.	.	.	.	.	.	.	.	.	.	.	.	.	.	.	.	.	.	.	.	.	.	.	.	.	.	.	.	.	.	.	.	.
2068189	2068081	Intergenic	-	-	-	-	T	C	1	.	.	.	.	.	.	.	.	.	.	.	.	.	.	.	.	.	.	.	.	.	.	.	.	.	.	.	.	.	.	.	.	.	.	.	.	.	.	.	.
2116573	2116462	Intergenic	-	-	-	-	T	C	1	.	.	.	.	.	.	.	.	.	.	.	.	.	.	.	.	.	.	.	.	.	.	.	.	.	.	.	.	.	.	.	.	.	.	.	.	.	.	.	.
2655924	2655780	Intergenic	-	-	-	-	T	C	1	.	.	.	.	.	.	.	.	.	.	.	.	.	.	.	.	.	.	.	.	.	.	.	.	.	.	.	.	.	.	.	.	.	.	.	.	.	.	.	.
2871268	2871114	Intergenic	-	-	-	-	T	C	1	.	.	.	.	.	.	.	.	.	.	.	.	.	.	.	.	.	.	.	.	.	.	.	.	.	.	.	.	.	.	.	.	.	.	.	.	.	.	.	.
2891346	2891192	Intergenic	-	-	-	-	T	C	1	.	.	.	.	.	.	.	.	.	.	.	.	.	.	.	.	.	.	.	.	.	.	.	.	.	.	.	.	.	.	.	.	.	.	.	.	.	.	.	.
3134994	3134822	Intergenic	-	-	-	-	T	C	1	.	.	.	.	.	.	.	.	.	.	.	.	.	.	.	.	.	.	.	.	.	.	.	.	.	.	.	.	.	.	.	.	.	.	.	.	.	.	.	.
3203538	3203364	Intergenic	-	-	-	-	T	C	1	.	.	.	.	.	.	.	.	.	.	.	.	.	.	.	.	.	.	.	.	.	.	.	.	.	.	.	.	.	.	.	.	.	.	.	.	.	.	.	.
59210	59204	CDS	1	BruAb1_0050	lipoprotein	N	A	G	1	.	.	.	.	.	.	.	.	.	.	.	.	.	.	.	.	.	.	.	.	.	.	.	.	.	.	.	.	.	.	.	.	.	.	.	.	.	.	.	.
139834	139818	CDS	1	BruAb1_0121	DEAD/DEAH box helicase	N	A	G	1	.	.	.	.	.	.	.	.	.	.	.	.	.	.	.	.	.	.	.	.	.	.	.	.	.	.	.	.	.	.	.	.	.	.	.	.	.	.	.	.
152295	152278	CDS	1	BruAb1_0132	IS711, transposase orfB	N	A	G	1	.	.	.	.	.	.	.	.	.	.	.	.	.	.	.	.	.	.	.	.	.	.	.	.	.	.	.	.	.	.	.	.	.	.	.	.	.	.	.	.
210964	210944	CDS	1	BruAb1_0193	hypothetical protein	N	A	T	1	.	.	.	.	.	.	.	.	.	.	.	.	.	.	.	.	.	.	.	.	.	.	.	.	.	.	.	.	.	.	.	.	.	.	.	.	.	.	.	.
420394	420364	CDS	-1	BruAb1_0416	hypothetical protein	N	A	T	1	.	.	.	.	.	.	.	.	.	.	.	.	.	.	.	.	.	.	.	.	.	.	.	.	.	.	.	.	.	.	.	.	.	.	.	.	.	.	.	.
458457	458427	CDS	1	dxs	1-deoxy-D-xylulose-5-phosphate synthase	N	A	G	1	.	.	.	.	.	.	.	.	.	.	.	.	.	.	.	.	.	.	.	.	.	.	.	.	.	.	.	.	.	.	.	.	.	.	.	.	.	.	.	.
547956	547924	CDS	1	BruAb1_0552	mannosyltransferase	N	A	C	1	.	.	.	.	.	.	.	.	.	.	.	.	.	.	.	.	.	.	.	.	.	.	.	.	.	.	.	.	.	.	.	.	.	.	.	.	.	.	.	.
666108	666072	CDS	1	pyrE	orotate phosphoribosyltransferase	N	A	T	1	.	.	.	.	.	.	.	.	.	.	.	.	.	.	.	.	.	.	.	.	.	.	.	.	.	.	.	.	.	.	.	.	.	.	.	.	.	.	.	.
846355	846313	CDS	-1	rpe	Rpe, ribulose-phosphate 3-epimerase	N	A	G	1	.	.	.	.	.	.	.	.	.	.	.	.	.	.	.	.	.	.	.	.	.	.	.	.	.	.	.	.	.	.	.	.	.	.	.	.	.	.	.	.
938012	937966	CDS	1	BruAb1_0954	outer membrane efflux family protein	N	A	C	1	.	.	.	.	.	.	.	.	.	.	.	.	.	.	.	.	.	.	.	.	.	.	.	N	.	.	.	.	N	.	.	N	.	.	.	.	.	.	.	.
974613	974558	CDS	1	BruAb1_0997	D-alanyl-D-alanine carboxypeptidase	N	A	G	1	.	.	.	.	.	.	.	.	.	.	.	.	.	.	.	.	.	.	.	.	.	.	.	.	.	.	.	.	.	.	.	.	.	.	.	.	.	.	.	.
1174546	1174486	CDS	-1	BruAb1_1185	transcriptional regulator	N	A	G	1	.	.	.	.	.	.	.	.	.	.	.	.	.	.	.	.	.	.	.	.	.	.	G	.	.	.	.	.	.	.	.	.	.	.	.	.	.	.	.	.
1295353	1295284	CDS	1	BruAb1_1319	AraC family transcriptional regulator	N	A	G	1	.	.	.	.	.	.	.	.	.	.	.	.	.	.	.	.	.	.	.	.	.	.	.	.	.	.	.	.	.	.	.	.	.	.	.	.	.	.	.	.
1550822	1550738	CDS	-1	BruAb1_1571	dipeptide ABC transporter permease	N	A	G	1	.	.	.	.	.	.	.	.	.	.	.	.	.	.	.	.	.	.	.	.	.	.	.	.	.	.	.	.	.	.	.	.	.	.	.	.	.	.	.	.
1749236	1749144	CDS	-1	priA	primosome assembly protein PriA	N	A	C	1	.	.	.	.	.	.	.	.	.	.	.	.	.	.	.	.	.	.	.	.	.	.	.	.	.	.	.	.	.	.	.	.	.	.	.	.	.	.	.	.
1904911	1904814	CDS	1	aspA	aspartate ammonia-lyase	N	A	G	1	.	.	.	.	.	.	.	.	.	.	.	.	.	.	.	.	.	.	.	.	.	.	.	.	.	.	.	.	.	.	.	.	.	.	.	.	.	.	.	.
2085611	2085503	CDS	1	BruAb1_2120	lipoprotein	N	A	G	1	.	.	.	.	.	.	.	.	.	.	.	.	.	.	.	.	.	.	.	.	.	.	.	.	.	.	.	.	.	.	.	.	.	.	.	.	.	.	.	.
2178887	2178775	CDS	-1	BruAb2_0057	hypothetical protein	N	A	T	1	.	.	.	.	.	.	.	T	.	.	.	.	.	.	.	.	.	.	.	.	.	.	.	.	.	.	.	.	.	.	.	.	.	.	.	.	.	.	.	.
2217325	2217212	CDS	-1	BruAb2_0095	hypothetical protein	N	A	C	1	.	.	.	.	.	.	.	.	.	.	.	.	.	.	.	.	.	.	.	.	.	.	.	.	.	.	.	.	.	.	.	.	.	.	.	.	.	.	.	.
2283771	2283646	CDS	1	BruAb2_0168	outermembrane transporter	N	A	G	1	.	.	.	.	.	.	.	.	.	.	.	.	.	.	.	.	.	.	.	.	.	.	.	.	.	.	.	.	.	.	.	.	.	.	.	.	.	.	.	.
2283772	2283647	CDS	1	BruAb2_0168	outermembrane transporter	N	A	G	1	.	.	.	.	.	.	.	.	.	.	.	.	.	.	.	.	.	.	.	.	.	.	.	.	.	.	.	.	.	.	.	.	.	.	.	.	.	.	.	.
2309254	2309129	CDS	1	BruAb2_0194	HAD superfamily hydrolase	N	A	C	1	.	.	.	.	.	.	.	.	.	.	.	.	.	.	.	.	.	.	.	.	.	.	.	.	.	.	.	.	.	.	.	.	.	.	.	.	.	.	.	.
2335127	2335001	CDS	-1	BruAb2_0216	acyl-CoA dehydrogenase	N	A	G	1	.	.	.	.	.	.	.	.	.	.	.	.	.	.	.	.	.	.	.	.	.	.	.	.	.	.	.	.	.	.	.	.	.	.	.	.	.	.	.	.
2339020	2338894	CDS	1	BruAb2_0220	CAIB/BAIF family protein	N	A	T	1	.	.	.	.	.	.	.	.	.	.	.	.	.	.	.	.	.	.	.	.	.	.	.	.	.	.	.	.	.	.	.	.	.	.	.	.	.	.	.	.
2484179	2484044	CDS	1	fbp	fructose-1,6-bisphosphatase	N	A	G	1	.	.	.	.	.	.	.	.	.	.	.	.	.	.	.	.	.	.	.	.	.	.	.	.	.	.	.	.	.	.	.	.	.	.	.	.	.	.	.	.
2503066	2502931	CDS	1	BruAb2_0379	epimerase	N	A	G	1	.	.	.	.	.	.	.	.	.	.	.	.	.	.	.	.	.	.	.	.	.	.	.	.	.	.	.	.	.	.	.	.	.	.	.	.	.	.	.	.
2656168	2656024	CDS	1	BruAb2_0525	hypothetical protein	N	A	T	1	.	.	.	.	.	.	.	.	.	.	.	.	.	.	.	.	.	.	.	.	.	.	.	.	.	.	.	.	.	.	.	.	.	.	.	.	.	.	.	.
2825879	2825726	CDS	-1	BruAb2_0690	IS711, transposase orfB	N	A	G	1	.	.	.	N	N	N	N	N	N	N	N	N	N	N	N	N	N	N	N	N	N	N	N	N	N	N	N	N	N	N	N	N	N	N	N	N	N	N	N	N
2866298	2866144	CDS	1	bioF	8-amino-7-oxononanoate synthase	N	A	G	1	.	.	.	.	.	.	.	.	.	.	.	.	.	.	.	.	.	.	.	.	.	.	.	.	.	.	.	.	.	.	.	.	.	.	.	.	.	.	.	.
3164095	3163921	CDS	1	BruAb2_1036	oligopeptide ABC transporter substrate-binding protein	N	A	T	1	.	.	.	.	.	.	.	.	.	.	.	.	.	.	.	.	.	.	.	.	.	.	.	.	.	.	.	.	.	.	.	.	.	.	.	.	.	.	.	.
3256862	3256687	CDS	1	BruAb2_1111	branched-chain amino acid ABC transporter ATP-binding/permease	N	A	G	1	.	.	.	.	.	.	.	.	.	.	.	.	.	.	.	.	.	.	.	.	.	.	.	.	.	.	.	.	.	.	.	.	.	.	.	.	.	.	.	.
3259261	3259086	CDS	-1	BruAb2_1114	hypothetical protein	N	A	G	1	.	.	.	.	.	.	.	.	.	.	.	.	.	.	.	.	.	.	.	.	.	.	.	.	.	.	.	.	.	.	.	.	.	.	.	.	.	.	.	.
28569	28567	CDS	-1	BruAb1_0024	hypothetical protein	N	C	T	1	.	.	.	.	.	.	.	.	.	.	.	.	.	.	.	.	.	.	.	.	.	.	.	.	.	.	.	.	.	.	.	.	.	.	.	.	.	.	.	.
81154	81143	CDS	1	BruAb1_0072	hypothetical protein	N	C	T	1	.	.	N	N	N	N	N	N	N	N	N	N	N	N	N	N	N	N	N	N	N	N	N	N	N	N	N	N	N	N	N	N	N	N	N	N	N	N	N	N
155420	155403	CDS	-1	BruAb1_0137	NifU-like protein	N	C	G	1	.	.	.	.	.	.	.	.	.	.	.	.	.	.	.	.	.	.	.	.	.	.	.	.	.	.	.	.	.	.	.	.	.	.	.	.	.	.	.	.
236364	236342	CDS	-1	BruAb1_0218	ABC transporter ATP-binding protein	N	C	T	1	.	.	.	.	.	.	.	.	.	.	.	.	.	.	.	.	.	.	.	.	.	.	.	.	.	.	.	.	.	.	.	.	.	.	.	.	.	.	.	.
318115	318090	CDS	1	BruAb1_0312	hypothetical protein	N	C	T	1	.	.	.	.	.	.	.	.	.	.	.	.	.	.	.	.	.	.	.	.	.	.	.	.	.	.	.	.	.	.	.	.	.	.	.	.	.	.	.	.
320001	319976	CDS	-1	BruAb1_0314	hypothetical protein	N	C	T	1	.	.	.	.	.	.	.	.	.	.	.	.	.	.	.	.	.	.	.	.	.	.	.	.	.	.	.	.	.	.	.	.	.	.	.	.	.	.	.	.
339863	339838	CDS	-1	metZ	O-succinylhomoserine sulfhydrylase	N	C	T	1	.	.	.	.	.	.	.	.	.	.	.	.	.	.	.	.	.	.	.	.	.	.	.	.	.	.	.	.	.	.	.	.	.	.	.	.	.	.	.	.
344760	344735	CDS	1	BruAb1_0336	DNA-damage-inducible protein F	N	C	T	1	.	.	.	.	.	.	.	.	.	.	.	.	.	.	.	.	.	.	.	.	.	.	.	.	.	.	.	.	.	.	.	.	.	.	.	.	.	.	.	.
449060	449030	CDS	1	BruAb1_0448	hypothetical protein	N	C	T	1	.	.	.	.	.	.	.	.	.	.	.	.	.	.	.	.	.	.	.	.	.	.	.	.	.	.	.	.	.	.	.	.	.	.	.	.	.	.	.	.
453879	453849	CDS	-1	BruAb1_0454	dedA family protein	N	C	G	1	.	.	.	.	.	.	.	.	.	.	.	.	.	.	.	.	.	.	.	.	.	.	.	.	.	.	.	.	.	.	.	.	.	.	.	.	.	.	.	.
488052	488020	CDS	1	coxB	cytochrome c oxidase subunit II CoxB	N	C	T	1	.	.	.	.	.	.	.	.	.	.	.	.	.	.	.	.	.	.	.	.	.	.	.	.	.	.	.	.	.	.	.	.	.	.	.	.	.	.	.	.
489776	489744	CDS	1	coxA	cytochrome c oxidase subunit I CoxA	N	C	T	1	.	.	.	.	.	.	.	.	.	.	.	.	.	.	.	.	.	.	.	.	.	.	.	.	.	.	.	.	.	.	.	.	.	.	.	.	.	.	.	.
515489	515457	CDS	1	BruAb1_0516	hypothetical protein	N	C	T	1	.	.	.	.	.	.	.	.	.	.	.	.	.	.	.	.	.	.	.	.	.	.	.	.	.	.	.	.	.	.	.	.	.	.	.	.	.	.	.	.
523219	523187	CDS	1	ppdK	pyruvate phosphate dikinase	N	C	T	1	.	.	.	.	.	.	.	.	.	.	.	.	.	.	.	.	.	.	.	.	.	.	.	.	.	.	.	.	.	.	.	.	.	.	.	.	.	.	.	.
524804	524772	CDS	1	BruAb1_0523	hypothetical protein	N	C	T	1	N	.	N	.	.	.	.	.	.	.	.	.	.	.	.	.	.	.	.	.	.	.	.	.	.	.	.	.	.	.	.	.	.	.	.	.	.	.	.	.
609686	609651	CDS	1	BruAb1_0619	NLP/P60 family protein	N	C	T	1	.	.	.	.	.	.	.	.	.	.	.	.	.	.	.	.	.	.	.	.	.	.	.	.	.	.	.	.	.	.	.	.	.	.	.	.	.	.	.	.
625092	625057	CDS	1	BruAb1_0632	sensor histidine kinase	N	C	T	1	.	.	.	.	.	.	.	.	.	.	.	.	.	.	.	.	.	.	.	.	.	.	.	.	.	.	.	.	.	.	.	.	.	.	.	.	.	.	.	.
637096	637061	CDS	1	BruAb1_0637	hypothetical protein	N	C	T	1	.	.	.	.	.	.	.	.	.	.	.	.	.	.	.	.	.	.	.	.	.	.	.	.	.	.	.	.	.	.	.	.	.	.	.	.	.	.	.	.
685229	685193	CDS	1	BruAb1_0696	hypothetical protein	N	C	T	1	.	.	.	.	.	.	.	.	.	.	.	.	.	.	.	.	.	.	.	.	.	.	.	.	.	.	.	.	.	.	.	.	.	.	.	.	.	.	.	.
685304	685268	CDS	1	BruAb1_0696	hypothetical protein	N	C	T	1	.	.	.	.	.	.	.	.	.	.	.	.	.	.	.	.	.	.	.	.	.	.	.	.	.	.	.	.	.	.	.	.	.	.	.	.	.	.	.	.
752612	752573	CDS	-1	BruAb1_0763	salicylate hydroxylase	N	C	T	1	.	.	.	.	.	.	.	.	.	.	.	.	.	.	.	.	.	.	.	.	.	.	.	.	.	.	.	.	.	.	.	.	.	.	.	.	.	.	.	.
759723	759684	CDS	1	aspS	aspartyl-tRNA synthetase	N	C	T	1	.	.	.	.	.	.	.	.	.	.	.	.	.	.	.	.	.	.	.	.	.	.	.	.	.	.	.	.	.	.	.	.	.	.	.	.	.	.	.	.
841706	841665	CDS	1	BruAb1_0857	hydroxyacid aldolase	N	C	T	1	.	.	.	.	.	.	.	.	.	.	.	.	.	.	.	.	.	.	.	.	.	.	.	.	.	.	.	.	.	.	.	.	.	.	.	.	.	.	.	.
847001	846959	CDS	-1	BruAb1_0863	lipid A biosynthesis lauroyl acyltransferase	N	C	T	1	.	.	.	.	.	.	.	.	.	.	.	.	.	.	.	.	.	.	.	.	.	.	.	.	.	.	.	.	.	.	.	.	.	.	.	.	.	.	.	.
1091032	1090974	CDS	1	BruAb1_1104	hypothetical protein	N	C	T	1	.	.	.	.	.	.	.	.	.	.	.	.	.	.	.	.	.	.	.	.	.	.	.	.	.	.	.	.	.	.	.	.	.	.	.	.	.	.	.	.
1099825	1099767	CDS	-1	lon	Lon, ATP-dependent protease La	N	C	T	1	.	.	.	.	.	.	.	.	.	.	.	.	.	.	.	.	.	.	.	.	.	.	.	.	.	.	.	.	.	.	.	.	.	.	.	.	.	.	.	.
1151206	1151147	CDS	-1	BruAb1_1160	surface antigen	N	C	T	1	.	.	.	.	.	.	.	.	.	.	.	.	.	.	.	.	.	.	.	.	.	.	.	.	.	.	.	.	.	.	.	.	.	.	.	.	.	.	.	.
1310940	1310871	CDS	-1	BruAb1_1330	sulfate ABC transporter substrate-binding protein	N	C	T	1	.	.	.	.	.	.	.	.	.	.	.	.	.	.	.	.	.	.	.	.	.	.	.	.	.	.	.	.	.	.	.	.	.	.	.	.	.	.	.	.
1343465	1343394	CDS	1	BruAb1_1363	hypothetical protein	N	C	G	1	.	.	.	.	.	.	.	.	.	.	.	.	.	.	.	.	.	.	.	.	.	.	.	.	.	.	.	.	.	.	.	.	.	.	.	.	.	.	.	.
1399177	1399103	CDS	-1	ftsZ	cell division protein FtsZ	N	C	T	1	.	.	.	.	.	.	.	.	.	.	.	.	.	.	.	.	.	.	.	.	.	.	.	.	.	.	.	.	.	.	.	.	.	.	.	.	.	.	.	.
1501810	1501729	CDS	-1	BruAb1_1523	hypothetical protein	N	C	T	1	.	.	.	.	.	.	.	.	.	.	.	.	.	.	.	.	.	.	.	.	.	.	.	.	.	.	.	.	.	.	.	.	.	.	.	.	.	.	.	.
1549399	1549315	CDS	-1	BruAb1_1569	dipeptide ABC transporter ATP-binding protein	N	C	T	1	.	.	.	.	.	.	.	.	.	.	.	.	.	.	.	.	.	.	.	.	.	.	.	.	.	.	.	.	.	.	.	.	.	.	.	.	.	.	.	.
1617004	1616920	CDS	1	glcB	malate synthase G	N	C	T	1	.	.	.	.	.	.	.	.	.	.	.	.	.	.	.	.	.	.	.	.	.	.	.	.	.	.	.	.	.	.	.	.	.	.	.	.	.	.	.	.
1731589	1731498	CDS	-1	BruAb1_1765	branched chain amino-acid ABC transporter substrate-binding protein	N	C	G	1	.	.	.	.	.	.	.	.	.	.	.	.	.	.	.	.	.	.	.	.	.	.	.	.	.	.	.	.	.	.	.	.	.	.	.	.	.	.	.	.
1775289	1775196	CDS	-1	BruAb1_1804	chorismate mutase	N	C	T	1	.	.	.	.	.	.	.	.	.	.	.	.	.	.	.	.	.	.	.	.	.	.	.	.	.	.	.	.	.	.	.	.	.	.	.	.	.	.	.	.
1787340	1787246	CDS	-1	BruAb1_1817	hypothetical protein	N	C	T	1	.	T	.	.	.	.	.	.	.	.	.	.	.	.	.	.	.	.	.	.	.	.	.	.	.	.	.	.	.	.	.	.	.	.	.	.	.	.	.	.
1878712	1878616	CDS	-1	BruAb1_1904	hypothetical protein	N	C	T	1	.	.	.	.	.	.	.	.	.	.	.	.	.	.	.	.	.	.	.	.	.	.	.	.	.	.	.	.	.	.	.	.	.	.	.	.	.	.	.	.
1879693	1879597	CDS	-1	BruAb1_1905	hypothetical protein	N	C	T	1	.	.	.	.	.	.	.	.	.	.	.	.	.	.	.	.	.	.	.	.	.	.	.	.	.	.	.	.	.	.	.	.	.	.	.	.	.	.	.	.
2031520	2031414	CDS	1	bvrS	sensor histidine kinase BvrS	N	C	T	1	.	.	.	.	.	.	.	.	.	.	.	.	.	.	.	.	.	.	.	.	.	.	.	.	.	.	.	.	.	.	.	.	.	.	.	.	.	.	.	.
2037264	2037158	CDS	1	BruAb1_2074	sensory box histidine kinase	N	C	T	1	.	.	.	.	.	.	.	.	.	.	.	.	.	.	.	.	.	.	.	.	.	.	.	.	.	.	.	.	.	.	.	.	.	.	.	.	T	.	.	.
2043364	2043258	CDS	1	BruAb1_2077	hypothetical protein	N	C	T	1	.	.	.	.	.	.	.	.	.	.	.	.	.	.	.	.	.	.	.	.	.	.	.	.	.	.	.	.	.	.	.	.	.	.	.	.	.	.	.	.
2130958	2130847	CDS	-1	BruAb2_0009	ABC transporter ATP-binding protein	N	C	T	1	.	.	.	.	.	.	.	.	.	.	.	.	.	.	.	.	.	.	.	.	.	.	.	.	.	.	.	.	.	.	.	.	.	.	.	.	.	.	.	.
2175597	2175485	CDS	1	gltB	glutamate synthase large subunit	N	C	T	1	.	.	.	.	.	.	.	.	.	.	.	.	.	.	.	.	.	.	.	.	.	.	.	.	.	.	.	.	.	.	.	.	.	.	.	.	.	.	.	.
2183104	2182992	CDS	-1	BruAb2_0060	type IV secretion system protein VirB10	N	C	T	1	.	.	.	.	.	.	.	.	.	.	.	.	.	.	.	.	.	.	.	.	.	.	.	.	.	.	.	.	.	.	.	.	.	.	.	.	.	.	.	.
2202621	2202508	CDS	-1	BruAb2_0079	hypothetical protein	N	C	T	1	.	.	.	.	.	.	.	.	.	.	.	.	.	.	.	.	.	.	.	.	.	.	.	.	.	.	.	.	.	.	.	.	.	.	.	.	.	.	.	.
2203631	2203518	CDS	-1	BruAb2_0080	aminodeoxychorismate synthase	N	C	T	1	.	.	.	.	.	.	.	.	.	.	.	.	.	.	.	.	.	.	.	.	.	.	.	.	.	.	.	.	.	.	.	.	.	.	.	.	.	.	.	.
2283757	2283632	CDS	1	BruAb2_0168	outermembrane transporter	N	C	T	1	.	.	.	.	.	.	.	.	.	.	.	.	.	.	.	.	.	.	.	.	.	.	.	.	.	.	.	.	.	.	.	.	.	.	.	.	.	.	.	.
2301961	2301836	CDS	-1	BruAb2_0185	glucose/galactose transporter	N	C	T	1	.	.	.	.	.	.	.	.	.	.	.	.	.	.	.	.	.	.	.	.	.	.	.	.	.	.	.	.	.	.	.	.	.	.	.	.	.	.	.	.
2497391	2497256	CDS	1	rbsB-2	ribose ABC transporter periplasmic D-ribose-binding protein	N	C	T	1	.	.	.	.	.	.	.	.	.	.	.	.	.	.	.	.	.	.	.	.	.	.	.	.	.	.	.	.	.	.	.	.	.	.	.	.	.	.	.	.
2589977	2589836	CDS	1	BruAb2_0461	MarR family transcriptional regulator	N	C	T	1	.	.	.	.	.	.	.	.	.	.	.	.	.	.	.	.	.	.	.	.	.	.	.	.	.	.	.	.	.	.	.	.	.	.	.	.	.	.	.	.
2636241	2636097	CDS	1	BruAb2_0509	bifunctional proline dehydrogenase/pyrroline-5-carboxylate dehydrogenase	N	C	G	1	.	.	.	.	.	.	.	.	.	.	.	.	.	.	.	.	.	.	.	.	.	.	.	.	.	.	.	.	.	.	.	.	.	.	.	.	.	.	.	.
2645927	2645783	CDS	-1	iolD	TPP-requiring prtoein IolD	N	C	T	1	.	.	.	.	.	.	.	.	.	.	.	.	.	.	.	.	.	.	.	.	.	.	.	.	.	.	.	.	.	.	.	.	.	.	.	.	.	.	.	.
2657613	2657469	CDS	1	BruAb2_0526	multicopper oxidase	N	C	T	1	.	.	.	.	.	.	.	.	.	.	.	.	.	.	.	.	.	.	.	.	.	.	.	.	.	.	.	.	.	.	.	.	.	.	.	.	.	.	.	.
2680931	2680783	CDS	-1	BruAb2_0548	hydantoinase/oxoprolinase	N	C	T	1	.	.	.	.	.	.	.	.	.	.	.	.	.	.	.	.	.	.	.	.	.	.	.	.	.	.	.	.	.	.	.	.	.	.	.	.	.	.	.	.
2716990	2716840	CDS	1	pcaQ	transcriptional regulator PcaQ	N	C	T	1	.	.	.	.	.	.	.	.	.	.	.	.	.	.	.	.	.	.	.	.	.	.	.	.	.	.	.	.	.	.	.	.	.	.	.	.	.	.	.	.
2737414	2737263	CDS	-1	BruAb2_0609	hypothetical protein	N	C	T	1	.	.	.	.	.	.	.	.	.	.	.	.	.	.	.	.	.	.	.	.	.	.	.	.	.	.	.	.	.	.	.	.	.	.	.	.	.	.	.	.
2841607	2841454	CDS	-1	BruAb2_0704	sugar ABC transporter permease	N	C	T	1	.	.	.	.	.	.	.	.	.	.	.	.	.	.	.	.	.	.	.	.	.	.	.	.	.	.	T	.	.	.	.	.	.	.	.	.	.	.	.	.
2881097	2880943	CDS	-1	BruAb2_0750	HlyD family secretion protein	N	C	T	1	.	.	.	.	.	.	.	.	.	.	.	.	.	.	.	.	.	.	.	.	.	.	.	.	.	.	.	.	.	.	.	.	.	.	.	.	.	.	.	.
2886816	2886662	CDS	-1	BruAb2_0756	hypothetical protein	N	C	T	1	.	.	.	.	.	.	.	.	.	.	.	.	.	.	.	.	.	.	.	.	.	.	.	.	.	.	.	.	.	.	.	.	.	.	.	.	.	.	.	.
2915723	2915569	CDS	-1	BruAb2_0786	LuxR family transcriptional regulator	N	C	T	1	.	.	.	.	.	.	.	.	.	.	.	.	.	.	.	.	.	.	.	.	.	.	.	.	.	.	.	.	.	.	.	.	.	.	.	.	.	.	.	.
2934845	2934690	CDS	-1	BruAb2_0803	GMC family oxidoreductase	N	C	G	1	.	.	.	.	.	.	.	.	.	.	.	.	.	.	.	.	.	.	.	.	.	.	.	.	.	.	.	.	.	.	.	.	.	.	.	.	.	.	.	.
2945650	2945490	CDS	1	BruAb2_0815	acetate kinase	N	C	T	1	.	.	.	.	.	.	.	.	.	.	.	.	.	.	.	.	.	.	.	.	.	.	.	.	.	.	.	.	.	.	.	.	.	.	.	.	.	.	.	.
3010796	3010630	CDS	1	BruAb2_0881	nitrite extrusion protein	N	C	G	1	.	.	.	.	.	.	.	.	.	.	.	.	.	.	.	.	.	.	.	.	.	.	.	.	.	.	.	.	.	.	.	.	.	.	.	.	.	.	.	.
3012099	3011933	CDS	1	BruAb2_0881	nitrite extrusion protein	N	C	G	1	.	.	.	.	.	.	.	.	.	.	.	.	.	.	.	.	.	.	.	.	.	.	.	.	.	.	.	.	.	.	.	.	.	.	.	.	.	.	.	.
3128337	3128166	CDS	1	prfC	peptide chain release factor 3	N	C	T	1	.	.	.	.	.	.	.	.	.	.	.	.	.	.	.	.	.	.	.	.	.	.	.	.	.	.	.	.	.	.	.	.	.	.	.	.	.	.	.	.
3225038	3224863	CDS	1	BruAb2_1085	outer membrane autotransporter	N	C	T	1	.	.	.	.	.	.	.	.	.	.	.	.	.	.	.	.	.	.	.	.	.	.	.	.	.	.	.	.	.	.	.	.	.	.	.	.	.	.	.	.
50562	50556	CDS	-1	BruAb1_0046	hypothetical protein	N	G	T	1	.	.	.	.	.	.	.	.	.	.	.	.	.	.	.	.	.	.	.	.	.	.	.	.	.	.	.	.	.	.	.	.	.	.	.	.	.	.	.	.
383369	383341	CDS	1	BruAb1_0376	xanthine dehydrogenase	N	G	C	1	.	.	.	.	.	.	.	.	.	.	.	.	.	.	.	.	.	.	.	.	.	.	.	.	.	.	.	.	.	.	.	.	.	.	.	.	.	.	.	.
427313	427283	CDS	1	BruAb1_0425	hypothetical protein	N	G	T	1	.	.	.	.	.	.	.	.	.	.	.	.	.	.	.	.	.	.	.	.	.	.	.	.	.	.	.	.	.	.	.	.	.	.	.	.	.	.	.	.
644816	644781	CDS	1	BruAb1_0644	hypothetical protein	N	G	T	1	.	.	.	.	.	.	.	.	.	.	.	.	.	.	.	.	.	.	.	.	.	.	.	.	.	.	.	.	.	.	.	.	.	.	.	.	.	.	.	.
788716	788676	CDS	-1	BruAb1_0798	capsule polysaccharide export protein	N	G	T	1	.	.	.	.	.	.	.	.	.	.	.	.	.	.	.	.	.	.	.	.	.	.	.	.	.	.	.	.	.	.	.	.	.	.	.	.	.	.	.	.
813696	813655	CDS	1	nuoM	NADH dehydrogenase subunit M	N	G	T	1	.	.	.	.	.	.	.	.	.	.	.	.	.	.	.	.	.	.	.	.	.	.	.	.	.	.	.	.	.	.	.	.	.	.	.	.	.	.	.	.
820901	820860	CDS	1	proS	prolyl-tRNA synthetase	N	G	T	1	.	.	.	.	.	.	.	.	.	.	.	.	.	.	.	.	.	.	.	.	.	.	.	.	.	.	.	.	.	.	.	.	.	.	.	.	.	.	.	.
831173	831132	CDS	1	BruAb1_0844	C32 tRNA thiolase	N	G	T	1	.	.	.	.	.	.	.	.	.	.	.	.	.	.	.	.	.	.	.	.	.	.	.	.	.	.	.	.	.	.	.	.	.	.	.	.	.	.	.	.
938292	938246	CDS	1	BruAb1_0954	outer membrane efflux family protein	N	G	C	1	.	.	.	.	.	.	.	.	.	.	.	.	.	.	.	.	.	.	.	.	.	.	.	N	.	.	.	.	N	.	.	N	.	.	.	.	.	.	.	.
989535	989480	CDS	1	BruAb1_1011	hypothetical protein	N	G	T	1	.	.	.	.	.	.	.	.	.	.	.	.	.	.	.	.	.	.	.	.	.	.	.	.	.	.	.	.	.	.	.	.	.	.	.	.	.	.	.	.
1122392	1122334	CDS	-1	aceF	branched-chain alpha-keto acid dehydrogenase subunit E2	N	G	C	1	.	.	.	.	.	.	.	.	.	.	.	.	.	.	.	.	.	.	.	.	.	.	.	.	.	.	.	.	.	.	.	.	.	.	.	.	.	.	.	.
1130289	1130230	CDS	-1	pyrG	CTP synthetase	N	G	T	1	.	.	.	.	.	.	.	.	.	.	.	.	.	.	.	.	.	.	.	.	.	.	.	.	.	.	.	.	.	.	.	.	.	.	.	.	.	.	.	.
1160412	1160352	CDS	-1	BruAb1_1169	hypothetical protein	N	G	T	1	N	N	.	.	.	.	.	.	.	.	.	.	.	.	.	.	.	.	.	.	.	.	.	.	.	.	.	.	.	.	.	.	.	.	.	.	.	.	.	.
1181695	1181633	CDS	1	pccA	propionyl-CoA carboxylase subunit alpha	N	G	T	1	.	.	.	.	.	.	.	.	.	.	.	.	.	.	.	.	.	.	.	.	.	.	.	.	.	.	.	.	.	.	.	.	.	.	.	.	.	.	.	.
1276778	1276710	CDS	-1	cobA	uroporphyrin-III C-methyltransferase	N	G	T	1	.	.	.	.	.	.	.	.	.	.	.	.	.	.	.	.	.	.	.	.	.	.	.	.	.	.	.	.	.	.	.	.	.	.	.	.	.	.	.	.
1302120	1302051	CDS	-1	BruAb1_1323	hypothetical protein	N	G	T	1	.	.	.	.	.	.	.	.	.	.	.	.	.	.	.	.	.	.	.	.	.	.	.	.	.	.	.	.	.	.	.	.	.	.	.	.	.	.	.	.
1450850	1450776	CDS	-1	rpoD	RNA polymerase sigma factor RpoD	N	G	T	1	.	.	.	.	.	.	.	.	.	.	.	.	.	.	.	.	.	.	.	.	.	.	.	.	.	.	.	.	.	.	.	.	.	.	.	.	.	.	.	.
1485462	1485382	CDS	1	uvrB	excinuclease ABC subunit B	N	G	T	1	.	.	.	.	.	.	.	.	.	.	.	.	.	.	.	.	.	.	.	.	.	.	.	.	.	.	.	.	.	.	.	.	.	.	.	.	.	.	.	.
1515034	1514952	CDS	-1	BruAb1_1534	ABC transporter ATP-binding protein	N	G	T	1	.	.	.	.	.	.	.	.	.	.	.	.	.	.	.	.	.	.	.	.	.	.	.	.	.	.	.	.	.	.	.	.	.	.	.	.	.	.	.	.
1530051	1529969	CDS	-1	BruAb1_1549	acetyltransferase	N	G	T	1	.	.	.	.	.	.	.	.	.	.	.	T	.	.	.	.	.	.	.	.	.	.	.	.	.	.	.	.	.	.	.	.	.	.	.	.	.	.	.	.
1829430	1829334	CDS	-1	BruAb1_1854	carbon-nitrogen hydrolase family protein	N	G	C	1	.	.	.	.	.	.	.	.	.	.	.	.	.	.	.	.	.	.	.	.	.	.	.	.	.	.	.	.	.	.	.	.	.	.	.	.	.	.	.	.
2004632	2004528	CDS	-1	trmE	tRNA modification GTPase TrmE	N	G	T	1	.	.	.	.	.	.	.	.	.	.	.	.	.	.	.	.	.	.	.	.	.	.	.	.	.	.	.	.	.	.	.	.	.	.	.	.	.	.	.	.
2149552	2149441	CDS	1	BruAb2_0028	branched-chain amino acid ABC transporter ATP-binding protein	N	G	T	1	.	.	.	.	.	.	.	.	.	.	.	.	.	.	.	.	.	.	.	.	.	.	.	.	.	.	.	.	.	.	.	.	.	.	.	.	.	.	.	.
2178045	2177933	CDS	-1	BruAb2_0056	amino acid permease	N	G	C	1	.	.	.	.	.	.	.	.	.	.	.	.	.	.	.	.	.	.	.	.	.	.	.	.	.	.	.	.	.	.	.	.	.	.	.	.	.	.	.	.
2209388	2209275	CDS	1	BruAb2_0083	hypothetical protein	N	G	T	1	.	.	.	.	.	.	.	.	.	.	.	.	.	.	.	.	.	.	.	.	.	.	.	.	.	.	.	.	.	.	.	.	.	.	.	.	.	.	.	.
2273010	2272886	CDS	1	BruAb2_0157	hypothetical protein	N	G	T	1	.	.	.	.	.	.	.	.	.	.	.	.	.	.	.	.	.	.	.	.	.	.	.	.	.	.	.	.	.	.	.	.	.	.	.	.	.	.	.	.
2283765	2283640	CDS	1	BruAb2_0168	outermembrane transporter	N	G	T	1	.	.	.	.	.	.	.	.	.	.	.	.	.	.	.	.	.	.	.	.	.	.	.	.	.	.	.	.	.	.	.	.	.	.	.	.	.	.	.	.
2356014	2355886	CDS	1	BruAb2_0236	hypothetical protein	N	G	C	1	.	.	.	.	.	.	.	.	.	.	.	.	.	.	.	.	.	.	.	.	.	.	.	.	.	.	.	.	.	.	.	.	.	.	.	.	.	.	.	.
2461634	2461499	CDS	1	arcB	ornithine cyclodeaminase	N	G	C	1	.	.	.	.	.	.	.	.	.	.	.	.	.	.	.	.	.	.	.	.	.	.	.	.	.	.	.	.	.	.	.	.	.	.	.	.	.	.	.	.
2591126	2590985	CDS	-1	BruAb2_0462	D-amino acid oxidase	N	G	T	1	.	.	.	.	.	.	.	.	.	.	.	.	.	.	.	.	.	.	.	.	.	.	.	.	.	.	.	.	.	.	.	.	.	.	.	.	.	.	.	.
2648433	2648289	CDS	-1	BruAb2_0517	myo-catabolism protein IolC	N	G	T	1	.	.	.	.	.	.	.	.	.	.	.	.	.	.	.	.	.	.	.	.	.	.	.	.	.	.	.	.	.	.	.	.	.	.	.	.	.	.	.	.
2881787	2881633	CDS	-1	BruAb2_0751	transporter	N	G	T	1	.	.	.	.	.	.	.	.	.	.	.	.	.	.	.	.	.	.	.	.	.	.	.	.	.	.	.	.	.	.	.	.	.	.	.	.	.	.	.	.
2992981	2992819	CDS	-1	minC	septum formation inhibitor	N	G	C	1	.	.	.	.	.	.	.	.	.	.	.	.	.	.	.	.	.	.	.	.	.	.	.	.	.	.	.	.	.	.	.	.	.	.	.	.	.	.	.	.
3091456	3091285	CDS	1	BruAb2_0963	inner membrane protein translocase component YidC	N	G	T	1	.	.	.	.	.	.	.	.	.	.	.	.	.	.	.	.	.	.	.	.	.	.	.	.	.	.	.	.	.	.	.	.	.	.	.	.	.	.	.	.
3110895	3110724	CDS	1	BruAb2_0986	hypothetical protein	N	G	T	1	.	.	.	.	.	.	.	.	.	.	.	.	.	.	.	.	.	.	.	.	.	.	.	.	.	.	.	.	.	.	.	.	.	.	.	.	.	.	.	.
6248	6248	CDS	-1	BruAb1_0005	D-isomer specific 2-hydroxyacid dehydrogenase family protein	N	T	C	1	.	.	.	.	.	.	.	.	.	.	.	.	.	.	.	.	.	.	.	.	.	.	.	.	.	.	.	.	.	.	.	.	.	.	.	.	.	.	.	.
127810	127794	CDS	-1	cscK	CscK, fructokinase	N	T	C	1	.	.	.	.	.	.	.	.	.	.	.	.	.	.	.	.	.	.	.	.	.	.	.	.	.	.	.	.	.	.	.	.	.	.	.	.	.	.	.	.
151692	151675	CDS	1	BruAb1_0131	IS711, transposase orfA	N	T	C	1	.	.	.	N	N	N	N	N	N	N	N	N	N	N	N	N	N	N	N	N	N	N	N	N	N	N	N	N	N	N	N	N	N	N	N	N	N	N	N	N
184411	184392	CDS	-1	BruAb1_0166	hypothetical protein	N	T	C	1	.	.	.	.	.	.	.	.	.	.	.	.	.	.	.	.	.	.	.	.	.	.	.	.	.	.	.	.	.	.	.	.	.	.	.	.	.	.	.	.
205305	205285	CDS	1	cysD	sulfate adenylyltransferase subunit 2	N	T	C	1	.	.	.	.	.	.	.	.	.	.	.	.	.	.	.	.	.	.	.	.	.	.	.	.	.	.	.	.	.	.	.	.	.	.	.	.	.	.	.	.
525557	525525	CDS	1	BruAb1_0523	hypothetical protein	N	T	G	1	.	.	.	.	.	.	.	.	.	.	.	.	.	.	.	.	.	.	.	.	.	.	.	.	.	.	.	.	.	.	.	.	.	.	.	.	.	.	.	.
967251	967196	CDS	1	wboA	glycosyl transferase WboA	N	T	C	1	.	.	.	.	.	.	.	.	.	.	.	.	.	.	.	.	.	.	.	.	N	.	.	.	.	.	.	.	.	.	.	.	.	.	.	.	.	.	.	.
970983	970928	CDS	1	BruAb1_0990	secretion activator protein	N	T	C	1	.	.	.	.	.	.	.	.	.	.	.	.	.	.	.	.	.	.	.	.	N	.	.	.	.	.	.	.	.	.	.	.	.	.	.	.	.	.	.	.
1081503	1081445	CDS	-1	BruAb1_1095	hypothetical protein	N	T	C	1	.	.	.	.	.	.	.	.	.	.	.	.	.	.	.	.	.	.	.	.	.	.	.	.	.	.	.	.	.	.	.	.	.	.	.	.	.	.	.	.
1144077	1144018	CDS	1	gltX	glutamyl-tRNA synthetase	N	T	G	1	.	.	.	.	.	.	.	.	.	.	.	.	.	.	.	.	.	.	.	.	.	.	.	.	.	.	.	.	.	.	.	.	.	.	.	.	.	.	.	.
1160057	1159997	CDS	-1	BruAb1_1169	hypothetical protein	N	T	C	1	.	.	.	.	.	.	.	.	.	.	.	.	.	.	.	.	.	.	.	.	.	.	.	.	.	.	.	.	.	.	.	.	.	.	.	.	.	.	.	.
1191485	1191423	CDS	1	BruAb1_1202	ThiJ/PfpI family protein	N	T	C	1	.	.	.	.	.	.	.	.	.	.	.	.	.	.	.	.	.	.	.	.	.	.	.	.	.	.	.	.	.	.	.	.	.	.	.	.	.	.	.	.
1222970	1222905	CDS	-1	rpsL	30S ribosomal protein S12	N	T	C	1	.	.	.	.	.	.	.	.	.	.	.	.	.	.	.	.	.	.	.	.	.	.	.	.	.	.	.	.	.	.	.	.	.	.	.	.	.	.	.	.
1357012	1356941	CDS	-1	BruAb1_1379	potassium uptake protein	N	T	C	1	.	.	.	.	.	.	.	.	.	.	.	.	.	.	.	.	.	.	.	.	.	.	.	.	.	.	.	.	.	.	.	.	.	.	.	.	.	.	.	.
1437252	1437178	CDS	1	BruAb1_1456	Rieske 2Fe-2S family protein	N	T	C	1	.	.	.	.	.	.	.	.	.	.	.	.	.	.	.	.	.	.	.	.	.	.	.	.	.	.	.	.	.	.	.	.	.	.	.	.	.	.	.	.
1872456	1872360	CDS	-1	sucA	2-oxoglutarate dehydrogenase E1	N	T	C	1	.	.	.	.	.	.	.	.	.	.	.	.	.	.	.	.	.	.	.	.	.	.	.	.	.	.	.	.	.	.	.	.	.	.	.	.	.	.	.	.
2089138	2089030	CDS	1	BruAb1_2125	acetyltransferase	N	T	C	1	.	.	.	.	.	.	.	.	.	.	.	.	.	.	.	.	.	.	.	.	.	.	.	.	.	.	.	.	.	.	.	.	.	.	.	.	.	.	.	.
2182915	2182803	CDS	-1	BruAb2_0060	type IV secretion system protein VirB10	N	T	G	1	.	.	.	.	.	.	.	.	.	.	.	.	.	.	.	.	.	.	.	.	.	.	.	.	.	.	.	.	.	.	.	.	.	.	.	.	.	.	.	.
2228557	2228444	CDS	1	BruAb2_0105	glycosyl transferase group 2 family protein	N	T	C	1	.	.	.	.	.	.	.	.	.	.	.	.	.	.	.	.	.	.	.	.	.	.	.	.	.	.	.	.	.	.	.	.	.	.	.	.	.	.	.	.
2283763	2283638	CDS	1	BruAb2_0168	outermembrane transporter	N	T	C	1	.	.	.	.	.	.	.	.	.	.	.	.	.	.	.	.	.	.	.	.	.	.	.	.	.	.	.	.	.	.	.	.	.	.	.	.	.	.	.	.
2607873	2607731	CDS	-1	BruAb2_0480	hypothetical protein	N	T	C	1	.	.	.	.	.	.	.	.	.	.	.	.	.	.	.	.	.	.	.	.	.	.	.	.	.	.	.	.	.	.	.	.	.	.	.	.	.	.	.	.
2616317	2616174	CDS	1	BruAb2_0491	hypothetical protein	N	T	G	1	.	.	.	.	.	.	.	.	.	.	.	.	.	.	.	.	.	.	.	.	.	.	.	.	.	.	.	.	.	.	.	.	.	.	.	.	.	.	.	.
2682435	2682287	CDS	-1	BruAb2_0548	hydantoinase/oxoprolinase	N	T	G	1	.	.	.	.	.	.	.	.	.	.	.	.	.	.	.	.	.	.	.	.	.	.	.	.	.	.	.	.	.	.	.	.	.	.	.	.	.	.	.	.
2743734	2743583	CDS	1	pleD	response regulator PleD	N	T	C	1	.	.	.	.	.	.	.	.	.	.	.	.	.	.	.	.	.	.	.	.	.	.	.	.	.	.	.	.	.	.	.	.	.	.	.	.	.	.	.	.
2750373	2750221	CDS	-1	topA	DNA topoisomerase I	N	T	A,G	1	.	.	.	.	.	.	.	.	.	.	.	.	.	.	.	.	.	.	.	.	.	.	.	.	.	.	.	.	.	.	.	.	.	.	.	.	.	.	.	.
2840684	2840531	CDS	-1	BruAb2_0703	Gfo/Idh/MocA family oxidoreductase	N	T	C	1	.	.	.	.	.	.	.	.	.	.	.	.	.	.	.	.	.	.	.	.	.	.	.	.	.	.	.	.	.	.	.	.	.	.	.	.	.	.	.	.
2895694	2895540	CDS	1	BruAb2_0767	hypothetical protein	N	T	G	1	.	.	.	.	.	.	.	.	.	.	.	.	.	.	.	.	.	.	.	.	.	.	.	.	.	.	.	.	.	.	.	.	.	.	.	.	.	.	.	.
2968415	2968253	CDS	1	BruAb2_0834	mannose-1-phosphate guanylyltransferase	N	T	G	1	.	.	.	.	.	.	.	.	.	.	.	.	.	.	.	.	.	.	.	.	.	.	.	.	.	.	.	.	.	.	.	.	.	.	.	.	.	.	.	.
3030951	3030784	CDS	-1	nnrR	transcriptional regulator NnrR	N	T	G	1	.	.	.	.	.	.	.	.	.	.	.	.	.	.	.	.	.	.	.	.	.	.	.	.	.	.	.	.	.	.	.	.	.	.	.	.	.	.	.	.
3121827	3121656	CDS	1	BruAb2_0997	hypothetical protein	N	T	C	1	.	.	.	.	.	.	.	.	.	.	.	.	.	.	.	.	.	.	.	.	.	.	.	.	.	.	.	.	.	.	.	.	.	.	.	.	.	.	.	.
150351	150334	CDS	1	BruAb1_0130	sensor histidine kinase	S	A	G	1	.	.	.	.	.	.	.	.	.	.	.	.	.	.	.	.	.	.	.	.	.	.	.	.	.	.	.	.	.	.	.	.	.	.	.	.	.	.	.	.
654750	654714	CDS	1	omp2b	Omp2b, porin	S	A	C	1	.	.	.	.	.	.	.	.	.	.	.	.	.	.	.	.	.	.	.	.	.	.	.	.	.	.	.	.	.	.	.	.	.	.	.	.	.	.	.	.
685242	685206	CDS	1	BruAb1_0696	hypothetical protein	S	A	G	1	.	.	.	.	.	.	.	.	.	.	.	.	.	.	.	.	.	.	.	.	.	.	.	.	.	.	.	.	.	.	.	.	.	.	.	.	.	.	.	.
1001640	1001583	CDS	-1	maeB	malic enzyme	S	A	G	1	.	.	.	.	.	.	.	.	.	.	.	.	.	.	.	.	.	.	.	.	.	.	.	.	.	.	.	.	.	.	.	.	.	.	.	.	.	.	.	.
1011407	1011350	CDS	-1	BruAb1_1029	hypothetical protein	S	A	G	1	.	.	.	.	.	.	.	.	.	.	.	.	.	.	.	.	.	.	.	.	.	.	.	.	.	.	.	.	.	.	.	.	.	.	.	.	.	.	.	.
1020230	1020173	CDS	-1	BruAb1_1040	hypothetical protein	S	A	G	1	.	.	.	.	.	.	.	.	.	.	.	.	.	.	.	.	.	.	.	.	.	.	.	.	.	.	.	.	.	.	.	.	.	.	.	.	.	.	.	.
1348600	1348529	CDS	-1	BruAb1_1370	PhzF family phenazine biosynthesis protein	S	A	G	1	.	.	.	.	.	.	.	.	.	.	.	.	.	.	.	.	.	.	.	.	.	.	.	.	.	.	.	.	.	.	.	.	.	.	.	.	.	.	.	.
1545338	1545254	CDS	1	BruAb1_1566	glycine betaine/L-proline ABC transporter periplasmic glycine betaine-binding protein	S	A	G	1	.	.	.	.	.	.	.	.	.	.	.	.	.	.	.	.	.	.	.	.	.	.	.	.	.	.	.	.	.	.	.	.	.	.	.	.	.	.	.	.
1805639	1805543	CDS	-1	BruAb1_1837	hypothetical protein	S	A	C	1	.	.	.	.	.	.	.	.	.	.	.	.	.	.	.	.	.	.	.	.	.	.	.	.	.	.	.	.	.	.	.	.	.	.	.	.	.	.	.	.
1819376	1819280	CDS	-1	clpB	ATP-dependent Clp protease, ATP-binding subunit ClpB	S	A	G	1	.	.	.	.	.	.	.	.	.	.	.	.	.	.	.	.	.	.	.	.	.	.	.	.	.	.	.	.	.	.	.	.	.	.	.	.	.	.	.	.
1963326	1963225	CDS	1	BruAb1_1994	hypothetical protein	S	A	G	1	.	.	.	.	.	.	.	.	.	.	.	.	.	.	.	.	.	.	.	.	.	.	.	.	.	.	.	.	.	.	.	.	.	.	.	.	.	.	.	.
1970035	1969933	CDS	-1	BruAb1_2002	hypothetical protein	S	A	G	1	.	.	.	.	.	.	.	.	.	.	.	.	.	.	.	.	.	.	.	.	.	.	.	.	.	.	.	.	.	.	.	.	.	.	.	.	.	.	.	.
1976784	1976682	CDS	-1	BruAb1_2010	cobalamin synthesis protein/P47K family protein	S	A	G	1	.	.	.	.	.	.	.	.	.	.	.	.	.	.	.	.	.	.	.	.	.	.	.	.	.	.	.	.	.	.	.	.	.	.	.	.	.	.	.	.
2283752	2283627	CDS	1	BruAb2_0168	outermembrane transporter	S	A	G	1	.	.	.	.	.	.	.	.	.	.	.	.	.	.	.	.	.	.	.	.	.	.	.	.	.	.	.	.	.	.	.	.	.	.	.	.	.	.	.	.
2283920	2283795	CDS	1	BruAb2_0168	outermembrane transporter	S	A	C	1	.	.	.	.	.	.	.	.	.	.	.	.	.	.	.	.	.	.	.	.	.	.	.	.	.	.	.	.	.	.	.	.	.	.	.	.	.	.	.	.
2568905	2568766	CDS	-1	lysK	lysyl-tRNA synthetase	S	A	G	1	.	.	.	.	.	.	.	.	.	.	.	.	.	.	.	.	.	.	.	.	.	.	.	.	.	.	.	.	.	.	.	.	.	.	.	.	.	.	.	.
2756397	2756245	CDS	-1	pyrB	aspartate carbamoyltransferase	S	A	G	1	.	.	.	.	.	.	.	.	.	.	.	.	.	.	.	.	.	.	.	.	.	.	.	.	.	.	.	.	.	.	.	.	.	.	.	.	.	.	.	.
2967499	2967337	CDS	1	BruAb2_0833	phosphoglucomutase	S	A	G	1	.	.	.	.	.	.	.	.	.	.	.	.	.	.	.	.	.	.	.	.	.	.	.	.	.	.	.	.	.	.	.	.	.	.	.	.	.	.	.	.
3247704	3247529	CDS	-1	BruAb2_1104	hypothetical protein	S	A	G	1	.	.	.	.	.	.	.	.	.	.	.	.	.	.	.	.	.	.	.	.	.	.	.	.	.	.	.	.	.	.	.	.	.	.	.	.	.	.	.	.
9284	9284	CDS	-1	BruAb1_0007	ABC transporter permease	S	C	T	1	.	.	.	.	.	.	.	.	.	.	.	.	.	.	.	.	.	.	.	.	.	.	.	.	.	.	.	.	.	.	.	.	.	.	.	.	.	.	.	.
32572	32570	CDS	1	rpsA	30S ribosomal protein S1	S	C	T	1	.	.	.	.	.	.	.	.	.	.	.	.	.	.	.	.	.	.	.	.	.	.	.	.	.	.	.	.	.	.	.	.	.	.	.	.	.	.	.	.
78102	78092	CDS	-1	BruAb1_0071	hypothetical protein	S	C	T	1	.	.	.	.	.	.	.	.	.	.	.	.	.	.	.	.	.	.	.	.	.	.	.	.	.	.	.	.	.	.	.	.	.	.	.	.	.	.	.	.
80381	80370	CDS	1	BruAb1_0072	hypothetical protein	S	C	T	1	N	T	N	N	N	N	N	N	N	N	N	N	N	N	N	N	N	N	N	N	N	N	N	N	N	N	N	N	N	N	N	N	N	N	N	N	N	N	N	N
106060	106046	CDS	-1	ilvD	dihydroxy-acid dehydratase	S	C	T	1	.	.	.	.	.	.	.	.	.	.	.	.	.	.	.	.	.	.	.	.	.	.	.	.	.	.	.	.	.	.	.	.	.	.	.	.	.	.	.	.
124455	124439	CDS	1	pncB	nicotinate phosphoribosyltransferase	S	C	T	1	.	.	.	.	.	.	.	.	.	.	.	.	.	.	.	.	.	.	.	.	.	.	.	.	.	.	.	.	.	.	.	.	.	.	.	.	.	.	.	.
127138	127122	CDS	-1	BruAb1_0111	hypothetical protein	S	C	T	1	.	.	.	.	.	.	.	.	.	.	.	.	.	.	.	.	.	.	.	.	.	.	.	.	.	.	.	.	.	.	.	.	.	.	.	.	.	.	.	.
207706	207686	CDS	1	cysNC	bifunctional sulfate adenylyltransferase subunit 1/adenylylsulfate kinase	S	C	T	1	.	.	.	.	.	.	.	.	.	.	.	.	.	.	.	.	.	.	.	.	.	.	.	.	.	.	.	.	.	.	.	.	.	.	.	.	.	.	.	.
223105	223083	CDS	1	BruAb1_0205	aldehyde dehydrogenase	S	C	T	1	.	.	.	.	.	.	.	.	.	.	.	.	.	.	.	.	.	.	.	.	.	.	.	.	.	.	.	.	.	.	.	.	.	.	.	.	.	.	.	.
273900	273878	CDS	-1	BruAb1_0262	hypothetical protein	S	C	T	1	.	.	.	.	.	.	.	.	.	.	.	.	.	.	.	.	.	.	.	.	.	.	.	.	.	.	.	.	.	.	.	.	.	.	.	.	.	.	.	.
326327	326302	CDS	1	BruAb1_0318	hydrophobe/amphiphile efflux-1 family protein	S	C	T	1	.	.	.	.	.	.	.	.	.	.	.	.	.	.	.	.	.	.	.	.	.	.	.	.	.	.	.	.	.	.	.	.	.	.	.	.	.	.	.	.
326425	326400	CDS	1	BruAb1_0318	hydrophobe/amphiphile efflux-1 family protein	S	C	T	1	.	.	.	.	.	.	.	.	.	.	.	.	.	.	.	.	.	.	.	.	.	.	.	.	.	.	.	.	.	.	.	.	.	.	.	.	.	.	.	.
360375	360348	CDS	1	BruAb1_0354	lipoprotein	S	C	T	1	.	.	.	.	T	.	.	.	.	.	.	.	.	.	.	.	.	.	.	.	.	.	.	.	.	.	.	.	.	.	.	.	.	.	.	.	.	.	.	.
486790	486758	CDS	-1	BruAb1_0488	hypothetical protein	S	C	T	1	.	.	.	.	.	.	.	.	.	.	.	.	.	.	.	.	.	.	.	.	.	.	.	.	.	.	.	.	.	.	.	.	.	.	.	.	.	.	.	.
510995	510963	CDS	-1	BruAb1_0512	voltage gated chloride channel family protein	S	C	T	1	.	.	.	.	.	.	.	.	.	.	.	.	.	.	.	.	.	.	.	.	.	.	.	.	.	.	.	.	.	.	.	.	.	.	.	.	.	.	.	.
782172	782132	CDS	1	plsX	glycerol-3-phosphate acyltransferase PlsX	S	C	G	1	.	.	.	.	.	.	.	.	.	.	.	.	.	.	.	.	.	.	.	.	.	.	.	.	.	.	.	.	.	.	.	.	.	.	.	.	.	.	.	.
812604	812563	CDS	1	nuoL	NADH dehydrogenase subunit L	S	C	T	1	.	.	.	.	.	.	.	.	.	.	.	.	.	.	.	.	.	.	.	.	.	.	.	.	.	.	.	.	.	.	.	.	.	.	.	.	.	.	.	.
841583	841542	CDS	1	BruAb1_0856	hypothetical protein	S	C	T	1	.	.	.	.	.	.	.	.	.	.	.	.	.	.	.	.	.	.	.	.	.	.	.	.	.	.	.	.	.	.	.	.	.	.	.	.	.	.	.	.
1041370	1041313	CDS	1	BruAb1_1057	DEAD/DEAH box helicase	S	C	T	1	.	.	.	.	.	.	.	.	.	.	.	.	.	.	.	.	.	.	.	.	.	.	.	.	.	.	.	.	.	.	.	.	.	.	.	.	.	.	.	.
1116079	1116021	CDS	1	ispDF	bifunctional 2-C-methyl-D-erythritol 4-phosphate cytidylyltransferase/2-C-methyl-D-erythritol 2,4-cyclodiphosphate synthase protein	S	C	T	1	.	.	.	.	.	.	.	.	.	.	.	.	.	.	.	.	.	.	.	.	.	.	.	.	.	.	.	.	.	.	.	.	.	.	.	.	.	.	.	.
1172440	1172380	CDS	-1	BruAb1_1183	hypothetical protein	S	C	T	1	.	.	.	.	.	.	.	.	.	.	.	.	.	.	.	.	.	.	.	.	.	.	.	.	.	.	.	.	.	.	.	.	.	.	.	.	.	.	.	.
1264721	1264653	CDS	-1	cobL	precorrin-6Y C5,15-methyltransferase	S	C	T	1	.	.	.	.	.	.	.	.	.	.	.	.	.	.	.	.	.	.	.	.	.	.	.	.	.	.	.	.	.	.	.	.	.	.	.	.	.	.	.	.
1320218	1320149	CDS	-1	BruAb1_1340	sugar ABC transporter periplasmic sugar-binding protein	S	C	T	1	.	.	.	.	.	.	.	.	.	.	.	.	.	.	.	.	.	.	.	.	.	.	.	.	.	.	.	.	.	.	.	.	.	.	.	.	.	.	.	.
1482676	1482596	CDS	1	BruAb1_1503	hypothetical protein	S	C	T	1	.	.	.	.	.	.	.	.	.	.	.	.	.	.	.	.	.	.	.	.	.	.	.	.	.	.	.	.	.	.	.	.	.	.	.	.	.	.	.	.
1509169	1509087	CDS	-1	petB	ubiquinol-cytochrome c reductase, cytochrome b	S	C	T	1	.	.	.	.	.	.	.	.	.	.	.	.	.	.	.	.	.	.	.	.	.	.	.	.	.	.	.	.	.	.	.	.	.	.	.	.	.	.	.	.
1558758	1558674	CDS	1	BruAb1_1581	hypothetical protein	S	C	T	1	.	.	.	.	.	.	.	.	.	.	.	.	.	.	.	.	.	.	.	.	.	.	.	.	.	.	.	.	.	.	.	.	.	.	.	.	.	.	.	.
1626852	1626767	CDS	1	BruAb1_1646	sensor histidine kinase	S	C	T	1	.	.	.	.	.	.	.	.	.	.	.	.	.	.	.	.	.	.	.	.	.	.	.	.	.	.	.	.	.	.	.	.	.	.	.	.	.	.	.	.
1676895	1676808	CDS	1	BruAb1_1703	GntR family transcriptional regulator	S	C	G	1	.	.	.	.	.	.	.	.	.	.	.	.	.	.	.	.	.	.	.	.	.	.	.	.	.	.	.	.	.	.	.	.	.	.	.	.	.	.	.	.
1758947	1758854	CDS	1	BruAb1_1791	acetyl-CoA synthetase	S	C	T	1	.	.	.	.	.	.	.	.	.	.	.	.	.	.	.	.	.	.	.	.	.	.	.	.	.	.	.	.	.	.	.	.	.	.	.	.	.	.	.	.
1994048	1993946	CDS	-1	BruAb1_2026	luciferase family protein	S	C	G	1	.	.	.	.	.	.	.	.	.	.	.	.	.	.	.	.	.	.	.	.	.	.	.	.	.	.	.	.	.	.	.	.	.	.	.	.	.	.	.	.
2154755	2154644	CDS	1	BruAb2_0033	branched-chain alpha-keto acid dehydrogenase subunit E2	S	C	T	1	.	.	.	.	.	.	.	.	.	.	.	.	.	.	.	.	.	.	.	.	.	.	.	.	.	.	.	.	.	.	.	.	.	.	.	.	.	.	.	.
2157407	2157296	CDS	1	BruAb2_0037	magnesium ion-transporting ATPase E1-E2 family protein	S	C	T	1	.	.	.	.	T	.	.	.	.	.	.	.	.	.	.	.	.	.	.	.	.	.	.	.	.	.	.	.	.	.	.	.	.	.	.	.	.	.	.	.
2249321	2249199	CDS	1	flgF	flagellar basal body rod protein FlgF	S	C	T,G	1	.	.	.	.	.	.	.	.	.	.	.	.	.	.	.	.	.	.	.	.	.	.	.	.	.	.	.	.	.	.	.	.	.	.	.	.	.	.	.	.
2273011	2272887	CDS	1	BruAb2_0157	hypothetical protein	S	C	T	1	.	.	.	.	.	.	.	.	.	.	.	.	.	.	.	.	.	.	.	.	.	.	.	.	.	.	.	.	.	.	.	.	.	.	.	.	.	.	.	.
2276896	2276772	CDS	1	BruAb2_0162	hypothetical protein	S	C	T	1	.	.	.	.	.	.	.	.	.	.	.	.	.	.	.	.	.	.	.	.	.	.	.	.	.	.	.	.	.	.	.	.	.	.	.	.	.	.	.	.
2283779	2283654	CDS	1	BruAb2_0168	outermembrane transporter	S	C	T	1	.	.	.	.	.	.	.	.	.	.	.	.	.	.	.	.	.	.	.	.	.	.	.	.	.	.	.	.	.	.	.	.	.	.	.	.	.	.	.	.
2297433	2297308	CDS	1	tag	DNA-3-methyladenine glycosidase I	S	C	T	1	.	.	.	.	.	.	.	.	.	.	.	.	.	.	.	.	.	.	.	.	.	.	.	.	.	.	.	.	.	.	.	.	.	.	.	.	.	.	.	.
2305606	2305481	CDS	-1	BruAb2_0188	hypothetical protein	S	C	T	1	.	.	.	.	.	.	.	.	.	.	.	.	.	.	.	.	.	.	.	.	.	.	.	.	.	.	.	.	.	.	.	.	.	.	.	.	.	.	.	.
2307222	2307097	CDS	-1	groEL	molecular chaperone GroEL	S	C	T	1	.	.	.	.	.	.	.	.	.	.	.	.	.	.	.	.	.	.	.	.	.	.	.	.	.	.	.	.	.	.	.	.	.	.	.	.	.	.	.	.
2403287	2403153	CDS	1	BruAb2_0284	hypothetical protein	S	C	T	1	.	.	.	.	.	.	.	.	.	.	.	.	.	.	.	.	.	.	.	.	.	.	.	.	.	.	.	.	.	.	.	.	.	.	.	.	.	.	.	.
2417184	2417049	CDS	1	BruAb2_0297	sugar ABC transporter ATP-binding protein	S	C	T	1	.	.	.	.	.	.	.	.	.	.	.	.	.	.	.	.	.	.	.	.	.	.	.	.	.	.	.	.	.	.	.	.	.	.	.	.	.	.	.	.
2622908	2622765	CDS	-1	BruAb2_0499	glutamine synthetase	S	C	T	1	.	.	.	.	.	.	.	.	.	.	.	.	.	.	.	.	.	.	.	.	.	.	.	.	.	.	.	.	.	.	.	.	.	.	.	.	.	.	.	.
2635197	2635053	CDS	1	BruAb2_0509	bifunctional proline dehydrogenase/pyrroline-5-carboxylate dehydrogenase	S	C	T	1	.	.	.	.	.	.	.	.	.	.	.	.	.	.	.	.	.	.	.	.	.	.	.	.	.	.	.	.	.	.	.	.	.	.	.	.	.	.	.	.
2767483	2767331	CDS	-1	BruAb2_0636	sensory box protein	S	C	T	1	.	.	.	.	.	.	.	.	.	.	.	.	.	.	.	.	.	.	.	.	.	.	.	.	.	.	.	.	.	.	.	.	.	.	.	.	.	.	.	.
2793255	2793102	CDS	1	BruAb2_0654	ABC transporter ATP-binding protein	S	C	A,T	1	.	.	.	.	.	.	.	.	.	.	.	.	.	.	.	.	.	.	.	.	.	.	.	.	.	.	.	.	.	.	.	.	.	.	.	.	.	.	.	.
2819350	2819197	CDS	1	BruAb2_0684	oligopeptide ABC transporter substrate-binding protein	S	C	T	1	.	.	.	.	.	.	.	.	.	.	.	.	.	.	.	.	.	.	.	.	.	.	.	.	.	.	.	.	.	.	.	.	.	.	.	.	.	.	.	.
2948342	2948182	CDS	1	xfp	phosphoketolase	S	C	T	1	.	.	.	.	.	.	.	.	.	.	.	.	.	.	.	.	.	.	.	.	.	.	.	.	.	.	.	.	.	.	.	.	.	.	.	.	.	.	.	.
2967526	2967364	CDS	1	BruAb2_0833	phosphoglucomutase	S	C	T	1	.	.	.	.	.	.	.	.	.	.	.	.	.	.	.	.	.	.	.	.	.	.	.	.	.	.	.	.	.	.	.	.	.	.	.	.	.	.	.	.
2978767	2978605	CDS	1	BruAb2_0845	hypothetical protein	S	C	T	1	.	.	.	.	.	.	.	.	.	.	.	.	.	.	.	.	.	.	.	.	.	.	.	.	.	.	.	.	.	.	.	.	.	.	.	.	.	.	.	.
3082202	3082031	CDS	-1	BruAb2_0952	ABC transporter substrate-binding protein	S	C	T	1	.	.	.	.	.	.	.	.	.	.	.	.	.	.	.	.	.	.	.	.	.	.	.	.	.	.	.	.	.	.	.	.	.	.	.	.	.	.	.	.
81257	81246	CDS	1	BruAb1_0072	hypothetical protein	S	G	C	1	.	.	.	.	.	.	.	.	.	.	.	.	.	.	.	.	.	.	.	.	.	.	.	.	.	.	.	.	.	.	.	.	.	.	.	.	.	.	.	.
150906	150889	CDS	1	BruAb1_0130	sensor histidine kinase	S	G	T	1	.	.	.	.	.	.	.	.	.	.	.	.	.	.	.	.	.	.	.	.	.	.	.	.	.	.	.	.	.	.	.	.	.	.	.	.	.	.	.	.
552349	552315	CDS	1	BruAb1_0560	phosphomannomutase	S	G	C	1	.	.	.	.	.	.	.	.	.	.	.	.	.	.	.	.	.	.	.	.	.	.	.	.	.	.	.	.	.	.	.	.	.	.	.	.	.	.	.	.
920674	920628	CDS	-1	tyrS	tyrosyl-tRNA synthetase	S	G	C	1	.	.	.	.	.	.	.	.	.	.	.	.	.	.	.	.	.	.	.	.	.	.	.	.	.	.	.	.	.	.	.	.	.	.	.	.	.	.	.	.
1183420	1183358	CDS	1	bhbA	methylmalonyl-CoA mutase	S	G	T	1	.	.	.	.	.	.	.	.	.	.	.	.	.	.	.	.	.	.	.	.	.	.	.	.	.	.	.	.	.	.	.	.	.	.	.	.	.	.	.	.
1212315	1212251	CDS	-1	rpsN	30S ribosomal protein S14	S	G	T	1	.	.	.	.	.	.	.	.	.	.	.	.	.	.	.	.	.	.	.	.	.	.	.	.	.	.	.	.	.	.	.	.	.	.	.	.	.	.	.	.
1488098	1488018	CDS	1	BruAb1_1507	hypothetical protein	S	G	C	1	.	.	.	.	.	.	.	.	.	.	.	.	.	.	.	.	.	.	.	.	.	.	.	.	.	.	.	.	.	.	.	.	.	.	.	.	.	.	.	.
1601941	1601857	CDS	1	BruAb1_1624	GMC family oxidoreductase	S	G	T	1	.	.	.	.	.	.	.	.	.	.	.	.	.	.	.	.	.	.	.	.	.	.	.	.	.	.	.	.	.	.	.	.	.	.	.	.	.	.	.	.
1825874	1825778	CDS	-1	BruAb1_1850	aspartate kinase	S	G	T	1	.	.	.	.	.	.	.	.	.	.	.	.	.	.	.	.	.	.	.	.	.	.	.	.	.	.	.	.	.	.	.	.	.	.	.	.	.	.	.	.
1964911	1964810	CDS	-1	BruAb1_1996	cobalamin biosynthesis protein	S	G	T	1	.	.	.	.	.	.	.	.	.	.	.	.	.	.	.	.	.	.	.	.	.	.	.	.	.	.	.	.	.	.	.	.	.	.	.	.	.	.	.	.
2290886	2290761	CDS	1	glcD	GlcD, glycolate oxidase subunit GlcD	S	G	T	1	.	.	.	.	.	.	.	.	.	.	.	.	.	.	.	.	.	.	.	.	.	.	.	.	.	.	.	.	.	.	.	.	.	.	.	.	.	.	.	.
2894190	2894036	CDS	-1	BruAb2_0765	hypothetical protein	S	G	C	1	.	.	.	.	.	.	.	.	.	.	.	.	.	.	.	.	.	.	.	.	.	.	.	.	.	.	.	.	.	.	.	.	.	.	.	.	.	.	.	.
26030	26028	CDS	-1			S	T	G	1	.	.	.	.	.	.	.	.	.	.	.	.	.	.	.	.	.	.	.	.	.	.	.	.	.	.	.	.	.	.	.	.	.	.	.	.	.	.	.	.
81251	81240	CDS	1	BruAb1_0072	hypothetical protein	S	T	C	1	.	.	.	.	.	.	.	.	.	.	.	.	.	.	.	.	.	.	.	.	.	.	.	.	.	.	.	.	.	.	.	.	.	.	.	.	.	.	.	.
476137	476107	CDS	-1	BruAb1_0475	hypothetical protein	S	T	C	1	.	.	.	.	.	.	.	.	.	.	.	.	.	.	.	.	.	.	.	.	.	.	.	.	.	.	.	.	.	.	.	.	.	.	.	.	.	.	.	.
934426	934380	CDS	1	BruAb1_0947	DEAD/DEAH box helicase	S	T	C	1	.	.	.	.	.	.	.	.	.	.	.	.	.	.	.	.	.	.	.	.	.	.	.	.	.	.	.	.	.	.	.	.	.	.	.	.	.	.	.	.
1140067	1140008	CDS	1	lexA	LexA repressor	S	T	C	1	.	.	.	.	.	.	.	.	.	.	.	.	.	.	.	.	.	.	.	.	.	.	.	.	.	.	.	.	.	.	.	.	.	.	.	.	.	.	.	.
1185864	1185802	CDS	-1	BruAb1_1197	hypothetical protein	S	T	C	1	.	.	.	.	.	.	.	.	.	.	.	.	.	.	.	.	.	.	.	.	.	.	.	.	.	.	.	.	.	.	.	.	.	.	.	.	.	.	.	.
2283734	2283609	CDS	1	BruAb2_0168	outermembrane transporter	S	T	C	1	.	.	.	.	.	.	.	.	.	.	.	.	.	.	.	.	.	.	.	.	.	.	.	.	.	.	.	.	.	.	.	.	.	.	.	.	.	.	.	.
2283761	2283636	CDS	1	BruAb2_0168	outermembrane transporter	S	T	G	1	.	.	.	.	.	.	.	.	.	.	.	.	.	.	.	.	.	.	.	.	.	.	.	.	.	.	.	.	.	.	.	.	.	.	.	.	.	.	.	.
2624426	2624283	CDS	-1	BruAb2_0500	hypothetical protein	S	T	C	1	.	.	.	.	.	.	.	.	.	.	.	.	.	.	.	.	.	.	.	.	.	.	.	.	.	.	.	.	.	.	.	.	.	.	.	.	.	.	.	.
2902608	2902454	CDS	1	phbA-2	acetyl-CoA acetyltransferase	S	T	C	1	.	.	.	.	.	.	.	.	.	.	.	.	.	.	.	.	.	.	.	.	.	.	.	.	.	.	.	.	.	.	.	.	.	.	.	.	.	.	.	.
3118383	3118212	CDS	1	BruAb2_0993	hypothetical protein	S	T	C	1	.	.	.	.	.	.	.	.	.	.	.	.	.	.	.	.	.	.	.	.	.	.	.	.	.	.	.	.	.	.	.	.	.	.	.	.	.	.	.	.
2155077	2154966	CDS	1	BruAb2_0033	branched-chain alpha-keto acid dehydrogenase subunit E2	SNOP	C	T	1	.	.	.	.	.	.	.	.	.	.	.	.	.	.	.	.	.	.	.	.	.	.	.	.	.	.	.	.	.	.	.	.	.	.	.	.	.	.	.	.
2256157	2256034	CDS	1	BruAb2_0135	dolichyl-phosphate-mannose-protein mannosyltransferase	SNOP	G	T	1	.	.	.	.	.	.	.	.	.	.	.	.	.	.	.	.	.	.	.	.	.	.	.	.	.	.	.	.	.	.	.	.	.	.	.	.	.	.	.	.
2290890	2290765	CDS	1	glcD	GlcD, glycolate oxidase subunit GlcD	SNOP	G	C,T	1	.	.	.	.	.	.	.	.	.	.	.	.	.	.	.	.	.	.	.	.	.	.	.	.	.	.	.	.	.	.	.	.	.	.	.	.	.	.	.	.
2441810	2441675	CDS	1	BruAb2_0319	AcrB/AcrD/AcrF multidrug efflux protein	SNOP/2	G	T	1	.	.	.	.	.	.	.	.	.	.	.	.	.	.	.	.	.	.	.	.	.	.	.	.	.	.	.	.	.	.	.	.	.	.	.	.	.	.	.	.
										165	166	164	163	169	168	168	163	159	162	160	166	165	161	167	157	162	163	159	163	163	162	167	160	162	160	163	161	160	164	162	160	164	167	165	165	168	160	167	167
										156
										175		19
[truncated: 55 more columns]

## Sheet: CR_lineageI
Costa Rican lineage II genomes' details of SNPs position in the aligment and the reference, and its meaning. The dot means no variant allele in the indicated position. Only those SNPs unique for the cluster are shown.
Position_in_alignment	Position_in_reference_B.abortus9-941	CDS/rRNA/tRNA/Intergenic	strand	CDS_name	product	Synonymous/Non-synonymous	Ref_base	SNP_base	Total	baboCR22	baboCR31	baboCR34	baboCR44	baboCR32	baboCR11	baboCR60	baboCR59	baboCR40	baboCR41	baboCR42	baboCR43	baboCR45	baboCR46	baboCR47	baboCR48	baboCR52	baboCR53	baboCR54	baboCR55	baboCR56	baboCR23	baboCR33	baboCR24	baboCR25	baboCR26	baboCR27	baboCR28	baboCR29	baboCR30	baboCR1	baboCR6	baboCR7	baboCR19	baboCR4	baboCR49	baboCR50	baboCR51	baboCR16	baboCR18
2665906	2665758	Intergenic	-	-	-	-	A	G	83	G	G	G	G	G	G	G	G	G	G	G	G	G	G	G	G	G	G	G	G	G	G	G	G	G	G	G	G	G	G	G	G	G	G	G	G	G	G	G	G
652066	652030	Intergenic	-	-	-	-	T	A,G	83	G	G	G	G	G	G	G	G	G	G	G	G	G	G	G	G	G	G	G	G	G	G	G	G	G	G	G	G	G	G	G	G	G	G	G	G	G	G	G	G
604904	604869	Intergenic	-	-	-	-	A	C	83	C	C	C	C	C	C	C	C	C	C	C	C	C	C	C	C	C	C	C	C	C	C	C	C	C	C	C	C	C	C	C	C	C	C	C	C	C	C	C	C
923433	923387	Intergenic	-	-	-	-	A	C	83	C	C	C	C	C	C	C	C	C	C	C	C	C	C	C	C	C	C	C	C	C	C	C	C	C	C	C	C	C	C	C	C	C	C	C	C	C	C	C	C
1330439	1330370	Intergenic	-	-	-	-	A	C,G	83	G	G	G	G	G	G	G	G	G	G	G	G	G	G	G	G	G	G	G	G	G	G	G	G	G	G	G	G	G	G	G	G	G	G	G	G	G	G	G	G
1522679	1522597	Intergenic	-	-	-	-	A	G	83	G	G	G	G	G	G	G	G	G	G	G	G	G	G	G	G	G	G	G	G	G	G	G	G	G	G	G	G	G	G	G	G	G	G	G	G	G	G	G	G
1591151	1591067	Intergenic	-	-	-	-	A	G	83	G	G	G	G	G	G	G	G	G	G	G	G	G	G	G	G	G	G	G	G	G	G	G	G	G	G	G	G	G	G	G	G	G	G	G	G	G	G	G	G
2107943	2107833	Intergenic	-	-	-	-	A	C	83	C	C	C	C	C	C	C	C	C	C	C	C	C	C	C	C	C	C	C	C	C	C	C	C	C	C	C	C	C	C	C	C	C	C	C	C	C	C	C	C
2268813	2268690	Intergenic	-	-	-	-	A	G	83	G	G	G	G	G	G	G	G	G	G	G	G	G	G	G	G	G	G	G	G	G	G	G	G	G	G	G	G	G	G	G	G	G	G	G	G	G	G	G	G
2615807	2615665	Intergenic	-	-	-	-	A	G	83	G	G	G	G	G	G	G	G	G	G	G	G	G	G	G	G	G	G	G	G	G	G	G	G	G	G	G	G	G	G	G	G	G	G	G	G	G	G	G	G
3022551	3022384	Intergenic	-	-	-	-	A	G	83	G	G	G	G	G	G	G	G	G	G	G	G	G	G	G	G	G	G	G	G	G	G	G	G	G	G	G	G	G	G	G	G	G	G	G	G	G	G	G	G
3244630	3244455	Intergenic	-	-	-	-	A	G	83	G	G	G	G	G	G	G	G	G	G	G	G	G	G	G	G	G	G	G	G	G	G	G	G	G	G	G	G	G	G	G	G	G	G	G	G	G	G	G	G
3281629	3281454	Intergenic	-	-	-	-	C	T	83	T	T	T	T	T	T	T	T	T	T	T	T	T	T	T	T	T	T	T	T	T	T	T	T	T	T	T	T	T	T	T	T	T	T	T	T	T	T	T	T
659017	658981	Intergenic	-	-	-	-	G	C	83	C	C	C	C	C	C	C	C	C	C	C	C	C	C	C	C	C	C	C	C	C	C	C	C	C	C	C	C	C	C	C	C	C	C	C	C	C	C	C	C
1469805	1469726	Intergenic	-	-	-	-	T	C	83	C	C	C	C	C	C	C	C	C	C	C	C	C	C	C	C	C	C	C	C	C	C	C	C	C	C	C	C	C	C	C	C	C	C	C	C	C	C	C	C
2999665	2999503	Intergenic	-	-	-	-	T	C	83	C	C	C	C	C	C	C	C	C	C	C	C	C	C	C	C	C	C	C	C	C	C	C	C	C	C	C	C	C	C	C	C	C	C	C	C	C	C	C	C
3030375	3030208	Intergenic	-	-	-	-	T	C	83	C	C	C	C	C	C	C	C	C	C	C	C	C	C	C	C	C	C	C	C	C	C	C	C	C	C	C	C	C	C	C	C	C	C	C	C	C	C	C	C
3154045	3153871	Intergenic	-	-	-	-	T	G	83	G	G	G	G	G	G	G	G	G	G	G	G	G	G	G	G	G	G	G	G	G	G	G	G	G	G	G	G	G	G	G	G	G	G	G	G	G	G	G	G
921817	921771	Intergenic	-	-	-	-	A	G	83	G	G	G	G	G	G	G	G	G	G	G	G	G	G	G	G	G	G	G	G	G	G	G	G	G	G	G	G	G	G	G	G	G	G	G	G	G	G	G	G
599319	599284	Intergenic	-	-	-	-	C	G	83	G	G	G	G	G	G	G	G	G	G	G	G	G	G	G	G	G	G	G	G	G	G	G	G	G	G	G	G	G	G	G	G	G	G	G	G	G	G	G	G
1592332	1592248	Intergenic	-	-	-	-	C	T	83	T	T	T	T	T	T	T	T	T	T	T	T	T	T	T	T	T	T	T	T	T	T	T	T	T	T	T	T	T	T	T	T	T	T	T	T	T	T	T	T
790047	790007	Intergenic	-	-	-	-	G	T	83	T	T	T	T	T	T	T	T	T	T	T	T	T	T	T	T	T	T	T	T	T	T	T	T	T	T	T	T	T	T	T	T	T	T	T	T	T	T	T	T
2779793	2779641	Intergenic	-	-	-	-	G	T	83	T	T	T	T	T	T	T	T	T	T	T	T	T	T	T	T	T	T	T	T	T	T	T	T	T	T	T	T	T	T	T	T	T	T	T	T	T	T	T	T
2907440	2907286	Intergenic	-	-	-	-	G	T	83	T	T	T	T	T	T	T	T	T	T	T	T	T	T	T	T	T	T	T	T	T	T	T	T	T	T	T	T	T	T	T	T	T	T	T	T	T	T	T	T
3072478	3072310	Intergenic	-	-	-	-	G	T	83	T	T	T	T	T	T	T	T	T	T	T	T	T	T	T	T	T	T	T	T	T	T	T	T	T	T	T	T	T	T	T	T	T	T	T	T	T	T	T	T
3249265	3249090	Intergenic	-	-	-	-	C	T	83	T	T	T	T	T	T	T	T	T	T	T	T	T	T	T	T	T	T	T	T	T	T	T	T	T	T	T	T	T	T	T	T	T	T	T	T	T	T	T	T
2721230	2721080	Intergenic	-	-	-	-	T	C	83	C	C	C	C	C	C	C	C	C	C	C	C	C	C	C	C	C	C	C	C	C	C	C	C	C	C	C	C	C	C	C	C	C	C	C	C	C	C	C	C
2734232	2734081	Intergenic	-	-	-	-	T	C	83	C	C	C	C	C	C	C	C	C	C	C	C	C	C	C	C	C	C	C	C	C	C	C	C	C	C	C	C	C	C	C	C	C	C	C	C	C	C	C	C
29873	29871	CDS	1	aroA	3-phosphoshikimate 1-carboxyvinyltransferase	N	A	G	83	G	G	G	G	G	G	G	G	G	G	G	G	G	G	G	G	G	G	G	G	G	G	G	G	G	G	G	G	G	G	G	G	G	G	G	G	G	G	G	G
624806	624771	CDS	1	BruAb1_0632	sensor histidine kinase	N	A	G	83	G	G	G	G	G	G	G	G	G	G	G	G	G	G	G	G	G	G	G	G	G	G	G	G	G	G	G	G	G	G	G	G	G	G	G	G	G	G	G	G
690250	690214	CDS	-1	ksgA	dimethyladenosine transferase	N	A	G	83	G	G	G	G	G	G	G	G	G	G	G	G	G	G	G	G	G	G	G	G	G	G	G	G	G	G	G	G	G	G	G	G	G	G	G	G	G	G	G	G
799841	799801	CDS	1	BruAb1_0814	hypothetical protein	N	A	G	83	G	G	G	G	G	G	G	G	G	G	G	G	G	G	G	G	G	G	G	G	G	G	G	G	G	G	G	G	G	G	G	G	G	G	G	G	G	G	G	G
804332	804292	CDS	1	nuoE	NADH dehydrogenase subunit E	N	A	G	83	G	G	G	G	G	G	G	G	G	G	G	G	G	G	G	G	G	G	G	G	G	G	G	G	G	G	G	G	G	G	G	G	G	G	G	G	G	G	G	G
1010334	1010277	CDS	-1	BruAb1_1029	hypothetical protein	N	A	G	83	G	G	G	G	G	G	G	G	G	G	G	G	G	G	G	G	G	G	G	G	G	G	G	G	G	G	G	G	G	G	G	G	G	G	G	G	G	G	G	G
1233567	1233502	CDS	-1	rplJ	50S ribosomal protein L10	N	A	G	83	G	G	G	G	G	G	G	G	G	G	G	G	G	G	G	G	G	G	G	G	G	G	G	G	G	G	G	G	G	G	G	G	G	G	G	G	G	G	G	G
1423995	1423921	CDS	1	BruAb1_1442	glycosyl hydrolase family protein	N	A	G	83	G	G	G	G	G	G	G	G	G	G	G	G	G	G	G	G	G	G	G	G	G	G	G	G	G	G	G	G	G	G	G	G	G	G	G	G	G	G	G	G
1459321	1459245	CDS	-1	BruAb1_1479	hypothetical protein	N	A	G	83	G	G	G	G	G	G	G	G	G	G	G	G	G	G	G	G	G	G	G	G	G	G	G	G	G	G	G	G	G	G	G	G	G	G	G	G	G	G	G	G
1904039	1903942	CDS	1	BruAb1_1933	arginase	N	A	T	83	T	T	T	T	T	T	T	T	T	T	T	T	T	T	T	T	T	T	T	T	T	T	T	T	T	T	T	T	T	T	T	T	T	T	T	T	T	T	T	T
2807858	2807705	CDS	1	BruAb2_0672	AraC family transcriptional regulator	N	A	G	83	G	G	G	G	G	G	G	G	G	G	G	G	G	G	G	G	G	G	G	G	G	G	G	G	G	G	G	G	G	G	G	G	G	G	G	G	G	G	G	G
3134211	3134039	CDS	-1	BruAb2_1010	hypothetical protein	N	A	C	83	C	C	C	C	C	C	C	C	C	C	C	C	C	C	C	C	C	C	C	C	C	C	C	C	C	C	C	C	C	C	C	C	C	C	C	C	C	C	C	C
356365	356338	CDS	-1	BruAb1_0347	glycosyl transferase family protein	N	C	T	83	T	T	T	T	T	T	T	T	T	T	T	T	T	T	T	T	T	T	T	T	T	T	T	T	T	T	T	T	T	T	T	T	T	T	T	T	T	T	T	T
552005	551971	CDS	1	BruAb1_0560	phosphomannomutase	N	C	G	83	G	G	G	G	G	G	G	G	G	G	G	G	G	G	G	G	G	G	G	G	G	G	G	G	G	G	G	G	G	G	G	G	G	G	G	G	G	G	G	G
552174	552140	CDS	1	BruAb1_0560	phosphomannomutase	N	C	T	83	T	T	T	T	T	T	T	T	T	T	T	T	T	T	T	T	T	T	T	T	T	T	T	T	T	T	T	T	T	T	T	T	T	T	T	T	T	T	T	T
666837	666801	CDS	1	BruAb1_0671	Crp/Fnr family transcriptional regulator	N	C	G	83	G	G	G	G	G	G	G	G	G	G	G	G	G	G	G	G	G	G	G	G	G	G	G	G	G	G	G	G	G	G	G	G	G	G	G	G	G	G	G	G
1301901	1301832	CDS	-1	BruAb1_1323	hypothetical protein	N	C	G	83	G	G	G	G	G	G	G	G	G	G	G	G	G	G	G	G	G	G	G	G	G	G	G	G	G	G	G	G	G	G	G	G	G	G	G	G	G	G	G	G
2877753	2877599	CDS	-1	BruAb2_0747	hypothetical protein	N	C	G	83	G	G	G	G	G	G	G	G	G	G	G	G	G	G	G	G	G	G	G	G	G	G	G	G	G	G	G	G	G	G	G	G	G	G	G	G	G	G	G	G
3149473	3149301	CDS	-1	BruAb2_1025	dehydrogenase complex, E1 component, dehydrogenase	N	G	C	83	C	C	C	C	C	C	C	C	C	C	C	C	C	C	C	C	C	C	C	C	C	C	C	C	C	C	C	C	C	C	C	C	C	C	C	C	C	C	C	C
301840	301817	CDS	-1	BruAb1_0300	sensor histidine kinase	N	T	C	83	C	C	C	C	C	C	C	C	C	C	C	C	C	C	C	C	C	C	C	C	C	C	C	C	C	C	C	C	C	C	C	C	C	C	C	C	C	C	C	C
737916	737879	CDS	1	BruAb1_0748	hypothetical protein	N	T	G	83	G	G	G	G	G	G	G	G	G	G	G	G	G	G	G	G	G	G	G	G	G	G	G	G	G	G	G	G	G	G	G	G	G	G	G	G	G	G	G	G
1532216	1532134	CDS	1	BruAb1_1551	hypothetical protein	N	T	C	83	C	C	C	C	C	C	C	C	C	C	C	C	C	C	C	C	C	C	C	C	C	C	C	C	C	C	C	C	C	C	C	C	C	C	C	C	C	C	C	C
1689086	1688999	CDS	1	prpE	propionate--CoA ligase	N	T	G	83	G	G	G	G	G	G	G	G	G	G	G	G	G	G	G	G	G	G	G	G	G	G	G	G	G	G	G	G	G	G	G	G	G	G	G	G	G	G	G	G
2296624	2296499	CDS	-1	BruAb2_0179	hypothetical protein	N	T	C	83	C	C	C	C	C	C	C	C	C	C	C	C	C	C	C	C	C	C	C	C	C	C	C	C	C	C	C	C	C	C	C	C	C	C	C	C	C	C	C	C
2596777	2596636	CDS	-1	BruAb2_0469	glutamate--cysteine ligase	N	T	C	83	C	C	C	C	C	C	C	C	C	C	C	C	C	C	C	C	C	C	C	C	C	C	C	C	C	C	C	C	C	C	C	C	C	C	C	C	C	C	C	C
2750114	2749962	CDS	-1	topA	DNA topoisomerase I	N	T	C	83	C	C	C	C	C	C	C	C	C	C	C	C	C	C	C	C	C	C	C	C	C	C	C	C	C	C	C	C	C	C	C	C	C	C	C	C	C	C	C	C
2927707	2927552	CDS	-1	BruAb2_0798	Gfo/Idh/MocA family oxidoreductase	N	T	C	83	C	C	C	C	C	C	C	C	C	C	C	C	C	C	C	C	C	C	C	C	C	C	C	C	C	C	C	C	C	C	C	C	C	C	C	C	C	C	C	C
3167458	3167284	CDS	1	BruAb2_1040	oligopeptide ABC transporter ATP-binding protein	N	T	C	83	C	C	C	C	C	C	C	C	C	C	C	C	C	C	C	C	C	C	C	C	C	C	C	C	C	C	C	C	C	C	C	C	C	C	C	C	C	C	C	C
600689	600654	CDS	1	BruAb1_0606	terminase large subunit	N	A	G	83	G	G	G	G	G	G	G	G	G	G	G	G	G	G	G	G	G	G	G	G	G	G	G	G	G	G	G	G	G	G	G	G	G	G	G	G	G	G	G	G
1175356	1175296	CDS	1	BruAb1_1187	hypothetical protein	N	A	T	83	T	T	T	T	T	T	T	T	T	T	T	T	T	T	T	T	T	T	T	T	T	T	T	T	T	T	T	T	T	T	T	T	T	T	T	T	T	T	T	T
1285645	1285577	CDS	-1	cobN	cobaltochelatase subunit CobN	N	A	G	83	G	G	G	G	G	G	G	G	G	G	G	G	G	G	G	G	G	G	G	G	G	G	G	G	G	G	G	G	G	G	G	G	G	G	G	G	G	G	G	G
1452032	1451958	CDS	-1	rpoD	RNA polymerase sigma factor RpoD	N	A	G	83	G	G	G	G	G	G	G	G	G	G	G	G	G	G	G	G	G	G	G	G	G	G	G	G	G	G	G	G	G	G	G	G	G	G	G	G	G	G	G	G
2016704	2016599	CDS	1	BruAb1_2049	hypothetical protein	N	A	G	83	G	G	G	G	G	G	G	G	G	G	G	G	G	G	G	G	G	G	G	G	G	G	G	G	G	G	G	G	G	G	G	G	G	G	G	G	G	G	G	G
2325946	2325820	CDS	1	pmbA	hypothetical protein	N	A	G	83	G	G	G	G	G	G	G	G	G	G	G	G	G	G	G	G	G	G	G	G	G	G	G	G	G	G	G	G	G	G	G	G	G	G	G	G	G	G	G	G
2516913	2516776	CDS	-1	hsdS	HsdS restriction-modification system, S subunit	N	A	G	83	G	G	G	G	G	G	G	G	G	G	G	G	G	G	G	G	G	G	G	G	G	G	G	G	G	G	G	G	G	G	G	G	G	G	G	G	G	G	G	G
2699691	2699542	CDS	-1	BruAb2_0567	TrkA family protein	N	A	G	83	G	G	G	G	G	G	G	G	G	G	G	G	G	G	G	G	G	G	G	G	G	G	G	G	G	G	G	G	G	G	G	G	G	G	G	G	G	G	G	G
3033752	3033585	CDS	-1	nosF	copper ABC transporter ATP-binding protein	N	A	G	83	G	G	G	G	G	G	G	G	G	G	G	G	G	G	G	G	G	G	G	G	G	G	G	G	G	G	G	G	G	G	G	G	G	G	G	G	G	G	G	G
3214404	3214230	CDS	-1	fliF	flagellar MS-ring protein	N	A	G	83	G	G	G	G	G	G	G	G	G	G	G	G	G	G	G	G	G	G	G	G	G	G	G	G	G	G	G	G	G	G	G	G	G	G	G	G	G	G	G	G
534287	534255	CDS	-1	BruAb1_0533	glycosyl transferase family protein	N	C	T	83	T	T	T	T	T	T	T	T	T	T	T	T	T	T	T	T	T	T	T	T	T	T	T	T	T	T	T	T	T	T	T	T	T	T	T	T	T	T	T	T
932055	932009	CDS	-1	BruAb1_0945	glycosyl transferase group 2 family protein	N	C	G	83	G	G	G	G	G	G	G	G	G	G	G	G	G	G	G	G	G	G	G	G	G	G	G	G	G	G	G	G	G	G	G	G	G	G	G	G	G	G	G	G
1965137	1965036	CDS	-1	BruAb1_1996	cobalamin biosynthesis protein	N	C	T	83	T	T	T	T	T	T	T	T	T	T	T	T	T	T	T	T	T	T	T	T	T	T	T	T	T	T	T	T	T	T	T	T	T	T	T	T	T	T	T	T
2398024	2397890	CDS	-1	BruAb2_0280	branched chain amino-acid ABC transporter substrate-binding protein	N	C	T	83	T	T	T	T	T	T	T	T	T	T	T	T	T	T	T	T	T	T	T	T	T	T	T	T	T	T	T	T	T	T	T	T	T	T	T	T	T	T	T	T
2552298	2552160	CDS	1	BruAb2_0426	UxaA family hydrolase	N	C	T	83	T	T	T	T	T	T	T	T	T	T	T	T	T	T	T	T	T	T	T	T	T	T	T	T	T	T	T	T	T	T	T	T	T	T	T	T	T	T	T	T
2683939	2683791	CDS	1	BruAb2_0549	hypothetical protein	N	C	T	83	T	T	T	T	T	T	T	T	T	T	T	T	T	T	T	T	T	T	T	T	T	T	T	T	T	T	T	T	T	T	T	T	T	T	T	T	T	T	T	T
3268988	3268813	CDS	-1	BruAb2_1123	aurine ABC transporter ATP-binding protein	N	G	C	83	C	C	C	C	C	C	C	C	C	C	C	C	C	C	C	C	C	C	C	C	C	C	C	C	C	C	C	C	C	C	C	C	C	C	C	C	C	C	C	C
169679	169660	CDS	-1	BruAb1_0146	RNA methyltransferase	N	T	C	83	C	C	C	C	C	C	C	C	C	C	C	C	C	C	C	C	C	C	C	C	C	C	C	C	C	C	C	C	C	C	C	C	C	C	C	C	C	C	C	C
171015	170996	CDS	-1	BruAb1_0147	SAM dependent methyltransferase	N	T	C	83	C	C	C	C	C	C	C	C	C	C	C	C	C	C	C	C	C	C	C	C	C	C	C	C	C	C	C	C	C	C	C	C	C	C	C	C	C	C	C	C
320645	320620	CDS	-1	fadD	long-chain-fatty-acid--CoA ligase	N	T	C	83	C	C	C	C	C	C	C	C	C	C	C	C	C	C	C	C	C	C	C	C	C	C	C	C	C	C	C	C	C	C	C	C	C	C	C	C	C	C	C	C
713027	712991	CDS	-1	BruAb1_0724	hypothetical protein	N	T	C	83	C	C	C	C	C	C	C	C	C	C	C	C	C	C	C	C	C	C	C	C	C	C	C	C	C	C	C	C	C	C	C	C	C	C	C	C	C	C	C	C
984516	984461	CDS	1	BruAb1_1006	hypothetical protein	N	T	G	83	G	G	G	G	G	G	G	G	G	G	G	G	G	G	G	G	G	G	G	G	G	G	G	G	G	G	G	G	G	G	G	G	G	G	G	G	G	G	G	G
2976238	2976076	CDS	-1	BruAb2_0842	glutamate/gamma-aminobutyrate antiporter	N	T	A,C	83	C	C	C	C	C	C	C	C	C	C	C	C	C	C	C	C	C	C	C	C	C	C	C	C	C	C	C	C	C	C	C	C	C	C	C	C	C	C	C	C
262059	262037	CDS	1	BruAb1_0246	hypothetical protein	N	A	G	83	G	G	G	G	G	G	G	G	G	G	G	G	G	G	G	G	G	G	G	G	G	G	G	G	G	G	G	G	G	G	G	G	G	G	G	G	G	G	G	G
1448097	1448023	CDS	1	omp28	Omp28, immunoreactive 28 kDa outer membrane protein	N	A	G	83	G	G	G	G	G	G	G	G	G	G	G	G	G	G	G	G	G	G	G	G	G	G	G	G	G	G	G	G	G	G	G	G	G	G	G	G	G	G	G	G
1599969	1599885	CDS	1	BruAb1_1622	hypothetical protein	N	A	G	83	G	G	G	G	G	G	G	G	G	G	G	G	G	G	G	G	G	G	G	G	G	G	G	G	G	G	G	G	G	G	G	G	G	G	G	G	G	G	G	G
3248635	3248460	CDS	-1	BruAb2_1105	IclR family transcriptional regulator	N	A	G	83	G	G	G	G	G	G	G	G	G	G	G	G	G	G	G	G	G	G	G	G	G	G	G	G	G	G	G	G	G	G	G	G	G	G	G	G	G	G	G	G
122825	122810	CDS	1	BruAb1_0108	cyclic beta 1-2 glucan synthetase	N	C	T	83	T	T	T	T	T	T	T	T	T	T	T	T	T	T	T	T	T	T	T	T	T	T	T	T	T	T	T	T	T	T	T	T	T	T	T	T	T	T	T	T
623557	623522	CDS	1	BruAb1_0631	DNA-binding response regulator	N	C	T	83	T	T	T	T	T	T	T	T	T	T	T	T	T	T	T	T	T	T	T	T	T	T	T	T	T	T	T	T	T	T	T	T	T	T	T	T	T	T	T	T
1327454	1327385	CDS	-1	BruAb1_1347	ABC transporter permease	N	C	G	83	G	G	G	G	G	G	G	G	G	G	G	G	G	G	G	G	G	G	G	G	G	G	G	G	G	G	G	G	G	G	G	G	G	G	G	G	G	G	G	G
1333661	1333592	CDS	-1	BruAb1_1351	hypothetical protein	N	C	T	83	T	T	T	T	T	T	T	T	T	T	T	T	T	T	T	T	T	T	T	T	T	T	T	T	T	T	T	T	T	T	T	T	T	T	T	T	T	T	T	T
1753618	1753525	CDS	-1	leuS	leucyl-tRNA synthetase	N	C	T	83	T	T	T	T	T	T	T	T	T	T	T	T	T	T	T	T	T	T	T	T	T	T	T	T	T	T	T	T	T	T	T	T	T	T	T	T	T	T	T	T
2118079	2117968	CDS	-1	BruAb1_2151	hydrolase	N	C	T	83	T	T	T	T	T	T	T	T	T	T	T	T	T	T	T	T	T	T	T	T	T	T	T	T	T	T	T	T	T	T	T	T	T	T	T	T	T	T	T	T
2804283	2804130	CDS	1	BruAb2_0668	IS66 family element, orf3	N	C	T	83	T	T	T	T	T	T	T	T	T	T	T	T	T	T	T	T	T	T	T	T	T	T	T	T	T	T	T	T	T	T	T	T	T	T	T	T	T	T	T	T
15678	15678	CDS	-1	BruAb1_0013	hypothetical protein	N	G	T	83	T	T	T	T	T	T	T	T	T	T	T	T	T	T	T	T	T	T	T	T	T	T	T	T	T	T	T	T	T	T	T	T	T	T	T	T	T	T	T	T
436091	436061	CDS	-1	BruAb1_0432	hypothetical protein	N	G	C	83	C	C	C	C	C	C	C	C	C	C	C	C	C	C	C	C	C	C	C	C	C	C	C	C	C	C	C	C	C	C	C	C	C	C	C	C	C	C	C	C
1400641	1400567	CDS	-1	ftsA	cell division protein FtsA FtsA	N	G	A,T	83	T	T	T	T	T	T	T	T	T	T	T	T	T	T	T	T	T	T	T	T	T	T	T	T	T	T	T	T	T	T	T	T	T	T	T	T	T	T	T	T
1538152	1538070	CDS	-1	trpE	anthranilate synthase	N	G	T	83	T	T	T	T	T	T	T	T	T	T	T	T	T	T	T	T	T	T	T	T	T	T	T	T	T	T	T	T	T	T	T	T	T	T	T	T	T	T	T	T
3007172	3007006	CDS	1			N	G	C	83	C	C	C	C	C	C	C	C	C	C	C	C	C	C	C	C	C	C	C	C	C	C	C	C	C	C	C	C	C	C	C	C	C	C	C	C	C	C	C	C
630812	630777	CDS	-1	BruAb1_0635	histidine kinase	N	T	C	83	C	C	C	C	C	C	C	C	C	C	C	C	C	C	C	C	C	C	C	C	C	C	C	C	C	C	C	C	C	C	C	C	C	C	C	C	C	C	C	C
2185242	2185130	CDS	-1	BruAb2_0064	type IV secretion system protein VirB6	N	A	C	83	C	C	C	C	C	C	C	C	C	C	C	C	C	C	C	C	C	C	C	C	C	C	C	C	C	C	C	C	C	C	C	C	C	C	C	C	C	C	C	C
2940546	2940390	CDS	-1	BruAb2_0809	branched chain amino-acid ABC transporter substrate-binding protein	N	A	C	83	C	C	C	C	C	C	C	C	C	C	C	C	C	C	C	C	C	C	C	C	C	C	C	C	C	C	C	C	C	C	C	C	C	C	C	C	C	C	C	C
437811	437781	CDS	-1	BruAb1_0435	acyl-CoA dehydrogenase	N	C	T	83	T	T	T	T	T	T	T	T	T	T	T	T	T	T	T	T	T	T	T	T	T	T	T	T	T	T	T	T	T	T	T	T	T	T	T	T	T	T	T	T
696983	696947	CDS	-1	BruAb1_0706	hypothetical protein	N	C	T	83	T	T	T	T	T	T	T	T	T	T	T	T	T	T	T	T	T	T	T	T	T	T	T	T	T	T	T	T	T	T	T	T	T	T	T	T	T	T	T	T
837188	837147	CDS	-1	purL	phosphoribosylformylglycinamidine synthase II	N	C	T	83	T	T	T	T	T	T	T	T	T	T	T	T	T	T	T	T	T	T	T	T	T	T	T	T	T	T	T	T	T	T	T	T	T	T	T	T	T	T	T	T
2278677	2278553	CDS	1	BruAb2_0165	cytochrome b561	N	C	G	83	G	G	G	G	G	G	G	G	G	G	G	G	G	G	G	G	G	G	G	G	G	G	G	G	G	G	G	G	G	G	G	G	G	G	G	G	G	G	G	G
2842636	2842483	CDS	-1	BruAb2_0705	sugar ABC transporter permease	N	G	T	83	T	T	T	T	T	T	T	T	T	T	T	T	T	T	T	T	T	T	T	T	T	T	T	T	T	T	T	T	T	T	T	T	T	T	T	T	T	T	T	T
3051922	3051754	CDS	-1	BruAb2_0917	Crp/Fnr family transcriptional regulator	N	G	T	83	T	T	T	T	T	T	T	T	T	T	T	T	T	T	T	T	T	T	T	T	T	T	T	T	T	T	T	T	T	T	T	T	T	T	T	T	T	T	T	T
2473587	2473452	CDS	-1	BruAb2_0348	hypothetical protein	N	T	C	83	C	C	C	C	C	C	C	C	C	C	C	C	C	C	C	C	C	C	C	C	C	C	C	C	C	C	C	C	C	C	C	C	C	C	C	C	C	C	C	C
368600	368572	CDS	-1	BruAb1_0363	proline racemase	S	A	G	83	G	G	G	G	G	G	G	G	G	G	G	G	G	G	G	G	G	G	G	G	G	G	G	G	G	G	G	G	G	G	G	G	G	G	G	G	G	G	G	G
775258	775218	CDS	1	ribD	riboflavin biosynthesis protein RibD	S	A	C	83	C	C	C	C	C	C	C	C	C	C	C	C	C	C	C	C	C	C	C	C	C	C	C	C	C	C	C	C	C	C	C	C	C	C	C	C	C	C	C	C
896841	896797	CDS	1	BruAb1_0912	acetyltransferase	S	A	G	83	G	G	G	G	G	G	G	G	G	G	G	G	G	G	G	G	G	G	G	G	G	G	G	G	G	G	G	G	G	G	G	G	G	G	G	G	G	G	G	G
1565388	1565304	CDS	-1	BruAb1_1589	Gfo/Idh/MocA family oxidoreductase	S	A	G	83	G	G	G	G	G	G	G	G	G	G	G	G	G	G	G	G	G	G	G	G	G	G	G	G	G	G	G	G	G	G	G	G	G	G	G	G	G	G	G	G
1690620	1690533	CDS	1	BruAb1_1719	transcriptional regulator	S	A	G	83	G	G	G	G	G	G	G	G	G	G	G	G	G	G	G	G	G	G	G	G	G	G	G	G	G	G	G	G	G	G	G	G	G	G	G	G	G	G	G	G
2127202	2127091	CDS	1	BruAb2_0005	ribokinase	S	A	G	83	G	G	G	G	G	G	G	G	G	G	G	G	G	G	G	G	G	G	G	G	G	G	G	G	G	G	G	G	G	G	G	G	G	G	G	G	G	G	G	G
3013258	3013092	CDS	1	narG	respiratory nitrate reductase subunit alpha NarG	S	A	C	83	C	C	C	C	C	C	C	C	C	C	C	C	C	C	C	C	C	C	C	C	C	C	C	C	C	C	C	C	C	C	C	C	C	C	C	C	C	C	C	C
201522	201502	CDS	1	metH	B12-dependent methionine synthase	S	C	A,T,G	83	T	T	T	T	T	T	T	T	T	T	T	T	T	T	T	T	T	T	T	T	T	T	T	T	T	T	T	T	T	T	T	T	T	T	T	T	T	T	T	T
2037142	2037036	CDS	1	BruAb1_2074	sensory box histidine kinase	S	C	G	83	G	G	G	G	G	G	G	G	G	G	G	G	G	G	G	G	G	G	G	G	G	G	G	G	G	G	G	G	G	G	G	G	G	G	G	G	G	G	G	G
1266985	1266917	CDS	1	cobI	precorrin-2 C(20)-methyltransferase	S	T	C	83	C	C	C	C	C	C	C	C	C	C	C	C	C	C	C	C	C	C	C	C	C	C	C	C	C	C	C	C	C	C	C	C	C	C	C	C	C	C	C	C
1298946	1298877	CDS	-1	BruAb1_1321	hypothetical protein	S	T	C	83	C	C	C	C	C	C	C	C	C	C	C	C	C	C	C	C	C	C	C	C	C	C	C	C	C	C	C	C	C	C	C	C	C	C	C	C	C	C	C	C
1347536	1347465	CDS	1	BruAb1_1368	hypothetical protein	S	T	C	83	C	C	C	C	C	C	C	C	C	C	C	C	C	C	C	C	C	C	C	C	C	C	C	C	C	C	C	C	C	C	C	C	C	C	C	C	C	C	C	C
2075458	2075350	CDS	-1	BruAb1_2108	hypothetical protein	S	T	G	83	G	G	G	G	G	G	G	G	G	G	G	G	G	G	G	G	G	G	G	G	G	G	G	G	G	G	G	G	G	G	G	G	G	G	G	G	G	G	G	G
3235528	3235353	CDS	1	BruAb2_1092	aldehyde dehydrogenase	S	T	C	83	C	C	C	C	C	C	C	C	C	C	C	C	C	C	C	C	C	C	C	C	C	C	C	C	C	C	C	C	C	C	C	C	C	C	C	C	C	C	C	C
248761	248739	CDS	1	BruAb1_0230	sugar ABC transporter periplasmic sugar-binding protein	S	A	C	83	C	C	C	C	C	C	C	C	C	C	C	C	C	C	C	C	C	C	C	C	C	C	C	C	C	C	C	C	C	C	C	C	C	C	C	C	C	C	C	C
615707	615672	CDS	1	BruAb1_0624	sensor histidine kinase	S	A	T,G	83	G	G	G	G	G	G	G	G	G	G	G	G	G	G	G	G	G	G	G	G	G	G	G	G	G	G	G	G	G	G	G	G	G	G	G	G	G	G	G	G
862208	862166	CDS	1	cobT	nicotinate-nucleotide--dimethylbenzimidazole phosphoribosyltransferase	S	A	G	83	G	G	G	G	G	G	G	G	G	G	G	G	G	G	G	G	G	G	G	G	G	G	G	G	G	G	G	G	G	G	G	G	G	G	G	G	G	G	G	G
1846394	1846298	CDS	-1	BruAb1_1872	DNA translocase FtsK	S	A	G	83	G	G	G	G	G	G	G	G	G	G	G	G	G	G	G	G	G	G	G	G	G	G	G	G	G	G	G	G	G	G	G	G	G	G	G	G	G	G	G	G
2693432	2693284	CDS	-1	BruAb2_0559	aminotransferase	S	A	G	83	G	G	G	G	G	G	G	G	G	G	G	G	G	G	G	G	G	G	G	G	G	G	G	G	G	G	G	G	G	G	G	G	G	G	G	G	G	G	G	G
990991	990936	CDS	1	BruAb1_1014	hypothetical protein	S	G	T	83	T	T	T	T	T	T	T	T	T	T	T	T	T	T	T	T	T	T	T	T	T	T	T	T	T	T	T	T	T	T	T	T	T	T	T	T	T	T	T	T
133859	133843	CDS	-1	BruAb1_0117	3'-5' exonuclease	S	T	C	83	C	C	C	C	C	C	C	C	C	C	C	C	C	C	C	C	C	C	C	C	C	C	C	C	C	C	C	C	C	C	C	C	C	C	C	C	C	C	C	C
859479	859437	CDS	1	BruAb1_0875	tRNA-dihydrouridine synthase A	S	T	C	83	C	C	C	C	C	C	C	C	C	C	C	C	C	C	C	C	C	C	C	C	C	C	C	C	C	C	C	C	C	C	C	C	C	C	C	C	C	C	C	C
1841459	1841363	CDS	1	gpsA	NAD(P)H-dependent glycerol-3-phosphate dehydrogenase	S	T	G	83	G	G	G	G	G	G	G	G	G	G	G	G	G	G	G	G	G	G	G	G	G	G	G	G	G	G	G	G	G	G	G	G	G	G	G	G	G	G	G	G
2966114	2965952	CDS	1	BruAb2_0832	hypothetical protein	S	T	C	83	C	C	C	C	C	C	C	C	C	C	C	C	C	C	C	C	C	C	C	C	C	C	C	C	C	C	C	C	C	C	C	C	C	C	C	C	C	C	C	C
2397039	2396905	CDS	-1	BruAb2_0279	branched-chain amino acid ABC transporter ATP-binding protein	S	A	G	83	G	G	G	G	G	G	G	G	G	G	G	G	G	G	G	G	G	G	G	G	G	G	G	G	G	G	G	G	G	G	G	G	G	G	G	G	G	G	G	G
407321	407293	CDS	-1	BruAb1_0399	hypothetical protein	S	C	T	83	T	T	T	T	T	T	T	T	T	T	T	T	T	T	T	T	T	T	T	T	T	T	T	T	T	T	T	T	T	T	T	T	T	T	T	T	T	T	T	T
805537	805497	CDS	1	nuoF	NADH dehydrogenase I subunit F	S	C	T	83	T	T	T	T	T	T	T	T	T	T	T	T	T	T	T	T	T	T	T	T	T	T	T	T	T	T	T	T	T	T	T	T	T	T	T	T	T	T	T	T
1177638	1177578	CDS	1	BruAb1_1191	hypothetical protein	S	C	T	83	T	T	T	T	T	T	T	T	T	T	T	T	T	T	T	T	T	T	T	T	T	T	T	T	T	T	T	T	T	T	T	T	T	T	T	T	T	T	T	T
1349934	1349863	CDS	-1	BruAb1_1371	hypothetical protein	S	C	T	83	T	T	T	T	T	T	T	T	T	T	T	T	T	T	T	T	T	T	T	T	T	T	T	T	T	T	T	T	T	T	T	T	T	T	T	T	T	T	T	T
2959472	2959311	CDS	-1	katA	catalase KatA	S	C	A,T,G	83	T	T	T	T	T	T	T	T	T	T	T	T	T	T	T	T	T	T	T	T	T	T	T	T	T	T	T	T	T	T	T	T	T	T	T	T	T	T	T	T
276063	276041	CDS	-1	BruAb1_0266	hypothetical protein	S	G	T	83	T	T	T	T	T	T	T	T	T	T	T	T	T	T	T	T	T	T	T	T	T	T	T	T	T	T	T	T	T	T	T	T	T	T	T	T	T	T	T	T
1220716	1220651	CDS	-1	fusA	elongation factor G	S	G	T	83	T	T	T	T	T	T	T	T	T	T	T	T	T	T	T	T	T	T	T	T	T	T	T	T	T	T	T	T	T	T	T	T	T	T	T	T	T	T	T	T
1791400	1791306	CDS	-1	proA	gamma-glutamyl phosphate reductase	S	G	T	83	T	T	T	T	T	T	T	T	T	T	T	T	T	T	T	T	T	T	T	T	T	T	T	T	T	T	T	T	T	T	T	T	T	T	T	T	T	T	T	T
1021164	1021107	CDS	1	dksA	DksA, dnaK suppressor protein	S	T	G	83	G	G	G	G	G	G	G	G	G	G	G	G	G	G	G	G	G	G	G	G	G	G	G	G	G	G	G	G	G	G	G	G	G	G	G	G	G	G	G	G
1284132	1284064	CDS	-1	cobN	cobaltochelatase subunit CobN	S	A	G	83	G	G	G	G	G	G	G	G	G	G	G	G	G	G	G	G	G	G	G	G	G	G	G	G	G	G	G	G	G	G	G	G	G	G	G	G	G	G	G	G
949840	949790	CDS	1	BruAb1_0965	hypothetical protein	S	C	T	83	T	T	T	T	T	T	T	T	T	T	T	T	T	T	T	T	T	T	T	T	T	T	T	T	T	T	T	T	T	T	T	T	T	T	T	T	T	T	T	T
1864654	1864558	CDS	-1	rimM	16S rRNA-processing protein RimM	S	T	A,C,G	83	C	C	C	C	C	C	C	C	C	C	C	C	C	C	C	C	C	C	C	C	C	C	C	C	C	C	C	C	C	C	C	C	C	C	C	C	C	C	C	C
3240499	3240324	CDS	-1	BruAb2_1097	5-carboxy-2-hydroxymuconate semialdehyde dehydrogenase	N	C	T	82	T	T	T	T	T	T	T	T	T	T	T	T	T	T	T	T	T	T	T	T	T	T	T	T	T	T	T	T	T	T	T	T	T	T	T	T	T	T	T	T
2704551	2704401	CDS	-1	ugpB	glycerol-3-phosphate ABC transporter periplasmic glycerol-3-phosphate-binding protein	S	T	C	82	C	C	C	C	C	C	C	C	C	C	C	C	C	C	C	C	C	C	C	C	C	C	C	C	C	C	C	C	C	C	C	C	C	C	C	C	C	C	C	C
937936	937890	CDS	1	BruAb1_0954	outer membrane efflux family protein	N	T	A,C	80	C	C	C	C	C	C	C	C	C	C	C	C	C	C	C	C	C	C	C	C	C	C	C	C	N	C	C	C	C	N	C	C	N	C	C	C	C	C	C	C
1288115	1288047	CDS	-1	BruAb1_1310	hypothetical protein	N	A	G	62	G	N	G	N	G	G	G	G	G	G	G	G	G	G	G	G	G	G	G	G	G	G	G	G	G	G	G	G	G	G	G	G	G	G	G	G	G	G	G	G
1952868	1952767	Intergenic	-	-	-	-	A	G	54	G	G	G	G	G	G	.	.	G	G	G	G	G	G	G	G	G	G	G	G	G	G	G	G	G	G	G	G	G	G	G	G	G	G	G	G	G	G	G	G
783055	783015	Intergenic	-	-	-	-	C	T	54	T	T	T	T	T	T	.	.	T	T	T	T	T	T	T	T	T	T	T	T	T	T	T	T	T	T	T	T	T	T	T	T	T	T	T	T	T	T	T	T
1259259	1259193	tRNA	1	BruAb1_trna_0024	tRNA-Glu	-	C	T	54	T	T	T	T	T	T	.	.	T	T	T	T	T	T	T	T	T	T	T	T	T	T	T	T	T	T	T	T	T	T	T	T	T	T	T	T	T	T	T	T
2984406	2984244	Intergenic	-	-	-	-	C	T	54	T	T	T	T	T	T	.	.	T	T	T	T	T	T	T	T	T	T	T	T	T	T	T	T	T	T	T	T	T	T	T	T	T	T	T	T	T	T	T	T
463495	463465	Intergenic	-	-	-	-	G	T	54	T	T	T	T	T	T	.	.	T	T	T	T	T	T	T	T	T	T	T	T	T	T	T	T	T	T	T	T	T	T	T	T	T	T	T	T	T	T	T	T
1259284	1259218	tRNA	1	BruAb1_trna_0024	tRNA-Glu	-	G	T	54	T	T	T	T	T	T	.	.	T	T	T	T	T	T	T	T	T	T	T	T	T	T	T	T	T	T	T	T	T	T	T	T	T	T	T	T	T	T	T	T
1533773	1533691	CDS	1	BruAb1_1553	hypothetical protein	N	A	T,G	54	T	T	T	T	T	T	.	.	T	T	T	T	T	T	T	T	T	T	T	T	T	T	T	T	T	T	T	T	T	T	T	T	T	T	T	T	T	T	T	T
904131	904087	CDS	1	BruAb1_0922	class I aminotransferase	N	C	T	54	T	T	T	T	T	T	.	.	T	T	T	T	T	T	T	T	T	T	T	T	T	T	T	T	T	T	T	T	T	T	T	T	T	T	T	T	T	T	T	T
1944875	1944775	CDS	-1	BruAb1_1980	cyclic nucleotide-binding protein	N	C	T	54	T	T	T	T	T	T	.	.	T	T	T	T	T	T	T	T	T	T	T	T	T	T	T	T	T	T	T	T	T	T	T	T	T	T	T	T	T	T	T	T
2891313	2891159	CDS	-1	BruAb2_0761	hypothetical protein	N	T	C	43	C	C	C	C	C	C	.	.	C	N	C	N	C	C	N	C	C	N	C	N	C	N	C	C	C	N	N	C	C	C	C	N	C	N	C	N	C	C	C	C
2891310	2891156	CDS	-1	BruAb2_0761	hypothetical protein	N	T	G	42	G	G	G	G	G	G	.	.	G	N	G	N	G	G	N	G	G	N	G	N	G	N	G	N	G	N	N	G	G	G	G	N	G	N	G	N	G	G	G	G
2049756	2049650	CDS	-1	accD	acetyl-CoA carboxylase subunit beta	N	G	C	36	C	C	C	C	C	.	.	.	C	C	C	C	C	C	C	.	N	C	C	C	C	C	C	.	C	C	C	C	C	C	C	C	C	.	.	.	.	.	C	.
453607	453577	CDS	1	xseB	exodeoxyribonuclease VII small subunit	S	C	T	36	T	T	T	T	T	.	.	.	T	T	T	T	T	T	T	.	N	T	T	T	T	T	T	.	T	T	T	T	T	T	T	T	T	.	.	.	.	.	T	.
2617453	2617310	Intergenic	-	-	-	-	C	T	34	T	T	T	.	T	.	.	.	T	T	T	.	T	T	T	.	N	T	T	T	T	T	T	.	T	T	T	T	T	T	T	T	T	.	.	.	.	.	T	.
2391756	2391622	CDS	-1	BruAb2_0273	YaeC family lipoprotein	N	C	G	28	.	.	.	.	.	.	G	G	.	.	.	.	.	.	.	.	.	.	.	.	.	.	.	.	.	.	.	.	.	.	.	.	.	.	.	.	.	.	.	.
732251	732215	CDS	-1	BruAb1_0743	Cro/CI family transcriptional regulator	N	G	A,T	28	.	.	.	.	.	.	T	T	.	.	.	.	.	.	.	.	.	.	.	.	.	.	.	.	.	.	.	.	.	.	.	.	.	.	.	.	.	.	.	.
2826329	2826176	CDS	-1	BruAb2_0691	transposase orfA	N	C	G	23	N	G	G	G	N	N	N	N	N	N	N	N	N	N	N	N	N	N	N	N	N	N	N	N	N	N	N	N	N	N	N	N	N	N	N	N	N	N	N	N
1139647	1139588	Intergenic	-	-	-	-	C	G	22	N	G	N	N	G	.	.	.	G	N	G	N	G	G	N	.	N	G	N	G	G	G	N	.	G	G	N	G	G	G	G	G	G	.	.	.	.	.	G	.
89790	89778	Intergenic	-	-	-	-	C	T	17	.	.	.	.	.	T	.	.	.	.	.	.	.	.	.	T	N	.	.	.	.	.	.	T	.	.	.	.	.	.	.	.	.	T	T	T	T	T	.	T
2137933	2137822	Intergenic	-	-	-	-	C	T	17	.	.	.	.	.	T	.	.	.	.	.	.	.	.	.	T	N	.	.	.	.	.	.	T	.	.	.	.	.	.	.	.	.	T	T	T	T	T	.	T
1328952	1328883	Intergenic	-	-	-	-	T	C	17	.	.	.	.	.	C	.	.	.	.	.	.	.	.	.	C	N	.	.	.	.	.	.	C	.	.	.	.	.	.	.	.	.	C	C	C	C	C	.	C
546346	546314	CDS	1	BruAb1_0550	IS711, transposase orfB	N	A	C	17	N	N	N	N	N	N	N	N	N	N	N	N	N	N	N	N	N	N	N	N	N	N	N	N	N	N	N	N	N	N	N	N	N	N	N	N	N	N	N	N
2835061	2834908	CDS	-1	BruAb2_0698	branched-chain alpha-keto acid dehydrogenase subunit E2	N	C	T	17	.	.	.	.	.	T	.	.	.	.	.	.	.	.	.	T	N	.	.	.	.	.	.	T	.	.	.	.	.	.	.	.	.	T	T	T	T	T	.	T
602412	602377	CDS	1	BruAb1_0607	portal protein	N	G	T	17	.	.	.	.	.	.	T	T	.	.	.	.	.	.	.	.	.	.	.	.	.	.	.	.	.	.	.	.	.	.	.	.	.	.	.	.	.	.	.	.
934841	934795	CDS	1	BruAb1_0947	DEAD/DEAH box helicase	N	G	C	17	.	.	.	.	.	C	.	.	.	.	.	.	.	.	.	C	N	.	.	.	.	.	.	C	.	.	.	.	.	.	.	.	.	C	C	C	C	C	.	C
1088741	1088683	CDS	-1	gyrA	DNA gyrase subunit A	N	G	T	17	.	.	.	.	.	T	.	.	.	.	.	.	.	.	.	T	N	.	.	.	.	.	.	T	.	.	.	.	.	.	.	.	.	T	T	T	T	T	.	T
1777470	1777376	CDS	1	BruAb1_1806	hypothetical protein	N	G	T	17	.	.	.	.	.	.	T	T	.	.	.	.	.	.	.	.	.	.	.	.	.	.	.	.	.	.	.	.	.	.	.	.	.	.	.	.	.	.	.	.
973875	973820	CDS	1	BruAb1_0996	rare lipoprotein A family protein	S	C	T	17	.	.	.	.	.	T	.	.	.	.	.	.	.	.	.	T	N	.	.	.	.	.	.	T	.	.	.	.	.	.	.	.	.	T	T	T	T	T	.	T
2020588	2020483	CDS	-1	hslU	ATP-dependent protease ATP-binding subunit HslU	S	C	T	17	.	.	.	.	.	.	T	T	.	.	.	.	.	.	.	.	.	.	.	.	.	.	.	.	.	.	.	.	.	.	.	.	.	.	.	.	.	.	.	.
2486616	2486481	CDS	-1	tpiA	triosephosphate isomerase	S	C	T	17	.	.	.	.	.	.	T	T	.	.	.	.	.	.	.	.	.	.	.	.	.	.	.	.	.	.	.	.	.	.	.	.	.	.	.	.	.	.	.	.
2279109	2278985	Intergenic	-	-	-	-	A	G	13	.	.	.	.	.	G	.	.	.	.	.	.	.	.	.	G	N	.	.	.	.	.	.	G	.	.	.	.	.	.	.	.	.	.	G	G	G	.	.	.
521093	521061	Intergenic	-	-	-	-	T	C	13	.	.	.	.	.	C	.	.	.	.	.	.	.	.	.	C	N	.	.	.	.	.	.	C	.	.	.	.	.	.	.	.	.	.	C	C	C	.	.	.
2018302	2018197	CDS	1	BruAb1_2051	Smr family protein	SNOP/2	C	T	13	.	.	.	.	.	T	.	.	.	.	.	.	.	.	.	T	N	.	.	.	.	.	.	T	.	.	.	.	.	.	.	.	.	.	T	T	T	.	.	.
546330	546298	CDS	1	BruAb1_0550	IS711, transposase orfB	N	A	G	12	N	N	N	N	N	N	N	N	N	N	N	N	N	N	N	N	N	N	N	N	N	N	N	N	N	N	N	N	N	N	N	N	N	N	N	N	N	N	N	N
2890982	2890828	Intergenic	-	-	-	-	T	C	9	.	.	.	.	C	.	.	.	C	C	C	.	C	C	.	.	.	.	.	.	.	.	.	.	.	.	.	.	.	.	.	.	.	.	.	.	.	.	.	.
263310	263288	CDS	1	BruAb1_0250	hypothetical protein	S	C	T	9	.	.	.	.	.	.	.	.	.	.	.	.	.	.	.	.	.	.	.	.	.	.	.	.	.	.	.	.	.	.	.	.	.	.	.	.	.	.	.	.
794361	794321	CDS	-1	rplM	50S ribosomal protein L13	S	G	T	9	.	.	.	.	.	.	.	.	.	.	.	.	.	.	.	.	.	.	.	.	.	.	.	.	.	.	.	.	.	.	.	.	.	.	.	.	.	.	.	.
1223105	1223040	CDS	-1	rpsL	30S ribosomal protein S12	N	T	C	8	C	.	.	.	.	.	C	C	.	.	.	.	.	.	.	.	.	.	.	.	.	C	.	.	.	.	.	.	.	.	.	.	.	.	.	.	.	.	C	C
2279238	2279114	Intergenic	-	-	-	-	C	T	7	.	.	.	.	.	.	T	T	.	.	.	.	.	.	.	.	.	.	.	.	.	.	.	.	.	.	.	.	.	.	.	.	.	.	.	.	.	.	.	.
2709981	2709831	Intergenic	-	-	-	-	C	T	7	.	.	.	.	.	.	T	T	.	.	.	.	.	.	.	.	.	.	.	.	.	.	.	.	.	.	.	.	.	.	.	.	.	.	.	.	.	.	.	.
390340	390312	CDS	-1	BruAb1_0383	nitrogen fixation protein FixI	N	C	T	7	.	.	.	.	.	.	T	T	.	.	.	.	.	.	.	.	.	.	.	.	.	.	.	.	.	.	.	.	.	.	.	.	.	.	.	.	.	.	.	.
2628912	2628768	CDS	1	gcvT	glycine cleavage system aminomethyltransferase T	N	C	T	7	.	.	.	.	.	.	.	.	.	.	.	.	.	.	.	.	.	.	.	.	.	.	.	.	.	.	.	.	.	.	.	.	.	.	.	.	.	.	.	.
376782	376754	CDS	1	BruAb1_0371	ABC transporter substrate-binding protein	N	G	T	7	.	.	.	.	.	.	T	T	.	.	.	.	.	.	.	.	.	.	.	.	.	.	.	.	.	.	.	.	.	.	.	.	.	.	.	.	.	.	.	.
2216658	2216545	CDS	-1	BruAb2_0094	hypothetical protein	N	G	T	7	.	.	.	.	.	.	.	.	.	.	.	.	.	.	.	.	.	.	.	.	.	.	.	.	.	.	.	.	.	.	.	.	.	.	.	.	.	.	.	.
105106	105092	CDS	-1	ilvD	dihydroxy-acid dehydratase	S	C	A,G	7	.	.	.	.	.	.	.	.	.	.	.	.	.	.	.	.	.	.	.	.	.	.	.	.	.	.	.	.	.	.	.	.	.	.	.	.	.	.	.	.
1390320	1390246	CDS	1	BruAb1_1413	aminopeptidase	S	C	T	7	.	.	.	.	.	.	.	.	.	.	.	.	.	.	.	.	.	.	.	.	.	.	.	.	.	.	.	.	.	.	.	.	.	.	.	.	.	.	.	.
2272473	2272349	CDS	1	fliP	flagellar biosynthesis protein FliP	S	C	T	7	.	.	.	.	.	.	T	T	.	.	.	.	.	.	.	.	.	.	.	.	.	.	.	.	.	.	.	.	.	.	.	.	.	.	.	.	.	.	.	.
2548762	2548624	CDS	1	BruAb2_0423	ABC transporter ATP-binding protein	S	C	T	7	.	.	.	.	.	.	T	T	.	.	.	.	.	.	.	.	.	.	.	.	.	.	.	.	.	.	.	.	.	.	.	.	.	.	.	.	.	.	.	.
1330434	1330365	Intergenic	-	-	-	-	T	C	6	.	.	.	.	.	.	.	.	.	.	.	.	.	.	.	.	.	.	.	.	.	.	.	.	.	.	.	.	.	.	.	.	.	.	.	.	.	.	.	.
2177509	2177397	CDS	-1	BruAb2_0056	amino acid permease	N	A	G	6	.	.	.	.	.	.	.	.	.	.	.	.	.	.	.	.	.	G	.	.	.	.	.	.	.	G	G	.	.	.	.	G	.	.	.	.	.	.	.	.
2653841	2653697	CDS	1	ahpC	alkyl hydroperoxide reductase AhpC	N	C	T	6	.	.	.	.	.	.	.	.	.	.	.	.	.	.	.	.	.	T	.	.	.	.	.	.	.	T	T	.	.	.	.	T	.	.	.	.	.	.	.	.
2733743	2733592	CDS	-1	BruAb2_0601	hypothetical protein	N	G	C	6	.	.	.	.	.	.	.	.	.	.	.	.	.	.	.	.	.	.	.	.	.	.	.	.	.	.	.	.	.	.	.	.	.	.	.	.	.	.	.	.
3066615	3066447	CDS	1	BruAb2_0935	hypothetical protein	S	C	T	6	.	.	.	.	.	.	.	.	.	.	.	.	.	.	.	.	.	.	.	.	.	.	.	.	.	.	.	.	.	.	.	.	.	.	.	.	.	.	.	.
587989	587955	Intergenic	-	-	-	-	A	G	5	.	.	.	.	.	.	.	.	.	.	.	.	.	.	.	.	.	.	.	.	.	.	.	.	.	.	.	.	.	.	.	.	.	.	.	.	.	.	.	.
1185143	1185081	Intergenic	-	-	-	-	G	T	5	.	.	.	.	.	.	T	T	.	.	.	.	.	.	.	.	.	.	.	.	.	.	.	.	.	.	.	.	.	.	.	.	.	.	.	.	.	.	.	.
1344925	1344854	CDS	1	BruAb1_1365	cobalt ABC transporter ATP-binding protein	N	A	G	5	.	G	G	.	.	.	.	.	.	.	.	.	.	.	.	.	.	.	.	.	.	.	G	.	.	.	.	.	.	.	.	.	.	.	.	.	.	.	.	.
1231837	1231772	CDS	-1	rpoB	DNA-directed RNA polymerase subunit beta	N	C	T	5	.	.	.	.	.	.	T	T	.	.	.	.	.	.	.	.	.	.	.	.	.	.	.	.	.	.	.	.	.	.	.	.	.	.	.	.	.	.	.	.
2132306	2132195	CDS	-1	BruAb2_0010	Bmp family lipoprotein	N	C	T	5	.	.	.	.	.	.	T	T	.	.	.	.	.	.	.	.	.	.	.	.	.	.	.	.	.	.	.	.	.	.	.	.	.	.	.	.	.	.	.	.
898978	898934	CDS	-1	accC	acetyl-CoA carboxylase biotin carboxylase subunit	N	G	T	5	.	.	.	.	.	.	.	.	.	.	.	.	.	.	.	.	.	.	.	.	.	.	.	.	.	.	.	.	.	.	.	.	.	.	.	.	.	.	.	.
2613897	2613755	CDS	1	BruAb2_0488	RpiR family transcriptional regulator	N	G	C	5	.	.	.	.	.	.	.	.	.	.	.	.	.	.	.	.	.	.	.	.	.	.	.	.	.	.	.	.	.	.	.	.	.	.	.	.	.	.	.	.
2578704	2578565	CDS	1	folD	bifunctional 5,10-methylene-tetrahydrofolate dehydrogenase/ 5,10-methylene-tetrahydrofolate cyclohydrolase	N	T	C	5	.	.	.	.	.	.	C	C	.	.	.	.	.	.	.	.	.	.	.	.	.	.	.	.	.	.	.	.	.	.	.	.	.	.	.	.	.	.	.	.
805747	805707	CDS	1	nuoF	NADH dehydrogenase I subunit F	S	T	C	5	.	.	.	.	.	.	.	.	.	.	.	.	.	.	.	.	.	.	.	.	.	.	.	.	.	.	.	.	.	.	.	.	.	.	.	.	.	.	.	.
750300	750262	Intergenic	-	-	-	-	A	G	4	.	.	.	.	.	.	G	G	.	.	.	.	.	.	.	.	.	.	.	.	.	.	.	.	.	.	.	.	.	.	.	.	.	.	.	.	.	.	.	.
2785122	2784970	Intergenic	-	-	-	-	A	T	4	.	.	.	.	.	.	T	T	.	.	.	.	.	.	.	.	.	.	.	.	.	.	.	.	.	.	.	.	.	.	.	.	.	.	.	.	.	.	.	.
386675	386647	CDS	1	BruAb1_0379	hypothetical protein	N	C	G	4	.	.	.	.	.	.	G	G	.	.	.	.	.	.	.	.	.	.	.	.	.	.	.	.	.	.	.	.	.	.	.	.	.	.	.	.	.	.	.	.
2821044	2820891	CDS	1	BruAb2_0685	oligopeptide ABC transporter substrate-binding protein	N	C	T	4	.	.	.	.	.	.	.	.	.	.	.	.	.	.	.	.	.	T	.	.	.	.	.	.	.	T	.	.	.	.	.	T	.	.	.	.	.	.	.	.
771177	771137	CDS	1	BruAb1_0779	peptidoglycan-binding protein	N	G	C	4	.	.	.	.	.	.	C	C	.	.	.	.	.	.	.	.	.	.	.	.	.	.	.	.	.	.	.	.	.	.	.	.	.	.	.	.	.	.	.	.
2596376	2596235	CDS	1	xseA	exodeoxyribonuclease VII large subunit	N	G	T	4	.	.	.	.	.	.	T	T	.	.	.	.	.	.	.	.	.	.	.	.	.	.	.	.	.	.	.	.	.	.	.	.	.	.	.	.	.	.	.	.
1259307	1259241	Intergenic	-	-	-	-	C	T	3	N	T	T	T	N	N	.	.	N	N	N	N	N	N	N	N	N	N	N	N	N	N	N	N	N	N	N	N	N	N	N	N	N	N	N	N	N	N	N	N
1259435	1259369	Intergenic	-	-	-	-	G	C	3	N	C	C	C	N	N	.	.	N	N	N	N	N	N	N	N	N	N	N	N	N	N	N	N	N	N	N	N	N	N	N	N	N	N	N	N	N	N	N	N
1955855	1955754	Intergenic	-	-	-	-	T	C	3	C	.	.	.	.	.	.	.	.	.	.	.	.	.	.	.	.	.	.	.	.	C	.	.	.	.	.	.	.	.	.	.	.	.	.	.	.	.	C	.
2720063	2719913	CDS	1	pobR	PobR	N	A	G	3	.	G	.	.	.	.	.	.	.	.	.	.	.	.	.	.	.	.	.	.	.	.	G	.	.	.	.	.	.	.	.	.	.	.	.	.	.	.	.	.
97985	97972	CDS	-1	BruAb1_0089	hypothetical protein	N	C	T	3	.	.	.	.	.	.	.	.	.	.	.	.	.	.	.	.	.	.	.	.	.	.	.	.	.	.	.	.	.	.	.	.	.	.	.	.	.	.	.	.
1215001	1214936	CDS	-1	rpsC	30S ribosomal protein S3	N	C	T	3	T	.	.	.	.	.	.	.	.	.	.	.	.	.	.	.	.	.	.	.	.	T	.	.	.	.	.	.	.	.	.	.	.	.	.	.	.	.	T	.
1982770	1982668	CDS	-1	BruAb1_2017	L-sorbose dehydrogenase	N	C	T	3	.	.	.	.	.	.	.	.	.	.	.	.	.	.	.	.	N	.	T	.	T	.	.	.	.	.	.	.	.	.	.	.	.	.	.	.	.	.	.	.
990552	990497	CDS	-1	cbbZ	phosphoglycolate phosphatase	N	T	C	3	.	.	.	.	.	.	.	.	.	.	.	.	.	.	.	.	.	.	.	.	.	.	.	.	.	.	.	.	.	.	.	.	.	C	.	.	.	C	.	.
2258544	2258421	CDS	1	BruAb2_0138	SyrB family protein	N	T	C	3	.	.	.	.	.	.	.	.	.	.	.	.	.	.	.	.	.	.	.	.	.	.	.	.	.	.	.	.	.	.	.	.	.	C	.	.	.	C	.	.
1662759	1662673	CDS	-1	ruvB	Holliday junction DNA helicase RuvB	S	C	T	3	T	.	.	.	.	.	.	.	.	.	.	.	.	.	.	.	.	.	.	.	.	T	.	.	.	.	.	.	.	.	.	.	.	.	.	.	.	.	T	.
2812938	2812785	CDS	-1	BruAb2_0678	glycosyl transferase group 2 family protein	S	C	G	3	.	.	.	.	.	.	.	.	.	.	.	.	.	.	.	.	N	.	G	.	G	.	.	.	.	.	.	.	.	.	.	.	.	.	.	.	.	.	.	.
639944	639909	Intergenic	-	-	-	-	C	T	2	.	.	.	.	.	.	.	.	.	.	.	.	.	.	.	.	.	.	.	.	.	.	.	.	.	.	.	.	.	.	.	.	.	.	.	.	.	.	.	.
953169	953116	Intergenic	-	-	-	-	C	T	2	.	.	.	.	.	.	.	.	.	.	.	.	.	.	.	.	.	.	.	.	.	.	.	.	.	.	.	.	.	.	.	.	.	.	.	.	.	.	.	.
1106242	1106184	Intergenic	-	-	-	-	C	T	2	.	.	.	.	.	.	.	.	.	.	.	.	.	.	T	.	.	.	.	.	.	.	.	.	.	.	.	.	.	.	T	.	.	.	.	.	.	.	.	.
1423009	1422935	Intergenic	-	-	-	-	C	T	2	.	.	.	.	.	.	.	.	.	.	.	.	.	.	.	.	.	.	.	.	.	.	.	.	.	.	.	.	.	.	.	.	.	.	.	.	.	.	.	.
2337701	2337575	Intergenic	-	-	-	-	C	T	2	.	.	.	.	.	.	.	.	.	.	.	.	T	T	.	.	.	.	.	.	.	.	.	.	.	.	.	.	.	.	.	.	.	.	.	.	.	.	.	.
741593	741556	Intergenic	-	-	-	-	G	C	2	.	.	.	.	.	.	.	.	.	.	.	.	.	.	.	.	.	.	.	.	.	.	.	.	.	.	.	.	.	.	.	.	.	.	.	.	.	.	.	.
186159	186140	CDS	-1	hrcA	heat-inducible transcription repressor	N	A	C	2	.	.	.	.	.	.	.	.	.	.	.	.	.	.	C	.	.	.	.	.	.	.	.	.	.	.	.	.	.	.	C	.	.	.	.	.	.	.	.	.
934064	934018	CDS	1	BruAb1_0947	DEAD/DEAH box helicase	N	A	T	2	.	.	.	.	.	.	.	.	.	.	.	.	.	.	T	.	.	.	.	.	.	.	.	.	.	.	.	.	.	.	T	.	.	.	.	.	.	.	.	.
2283742	2283617	CDS	1	BruAb2_0168	outermembrane transporter	N	A	C	2	.	.	.	.	.	.	.	.	.	.	.	.	.	.	.	.	.	.	.	.	.	.	.	.	.	.	.	.	.	.	.	.	.	.	.	.	.	.	.	.
75365	75355	CDS	-1	dnaE2	error-prone DNA polymerase	N	C	T	2	.	.	.	.	.	.	.	.	.	.	.	.	.	.	.	.	.	.	.	.	.	.	.	.	.	.	.	.	.	.	.	.	.	.	.	.	.	.	.	.
283137	283115	CDS	-1	BruAb1_0279	hypothetical protein	N	C	G	2	.	.	.	G	.	.	.	.	.	.	.	G	.	.	.	.	.	.	.	.	.	.	.	.	.	.	.	.	.	.	.	.	.	.	.	.	.	.	.	.
375732	375704	CDS	1	BruAb1_0370	TRAP dicarboxylate transporter DctM	N	C	T	2	.	.	.	.	.	.	.	.	.	.	.	.	.	.	.	.	.	.	.	.	.	.	.	.	.	.	.	.	.	.	.	.	.	.	.	.	.	.	.	.
1409682	1409608	CDS	-1	murD	UDP-N-acetylmuramoyl-L-alanyl-D-glutamate synthetase	N	C	T	2	.	.	.	.	.	.	.	.	.	.	.	.	.	.	.	.	.	.	.	.	.	.	.	.	.	.	.	.	.	.	.	.	.	.	.	.	.	.	.	.
2283966	2283841	CDS	1	BruAb2_0168	outermembrane transporter	N	C	G	2	.	.	.	.	.	.	.	.	.	.	.	.	.	.	.	.	.	.	.	.	.	.	.	.	.	.	.	.	.	.	.	.	.	.	.	.	.	.	.	.
2702855	2702705	CDS	-1	ugpA	glycerol-3-phosphate ABC transporter permease	N	C	T	2	.	.	.	.	.	.	.	.	.	.	.	.	.	.	.	.	.	.	.	.	.	.	.	.	.	.	.	.	.	.	.	.	.	.	.	.	.	.	.	.
2846078	2845925	CDS	1	BruAb2_0709	GntR family transcriptional regulator	N	C	G	2	.	.	.	.	.	.	.	.	.	.	.	.	.	.	.	.	.	.	.	.	.	.	.	.	.	.	.	.	.	.	.	.	.	.	.	.	.	.	.	.
3172266	3172092	CDS	-1	BruAb2_1044	polyamine ABC transporter permease	N	C	T	2	.	.	.	.	.	.	.	.	.	.	.	.	.	.	.	.	.	.	.	.	.	.	.	.	.	.	.	.	.	.	.	.	.	.	.	.	.	.	.	.
870645	870603	CDS	1	argS	arginyl-tRNA synthetase	N	G	T	2	.	.	.	.	T	.	.	.	.	.	.	.	.	.	.	.	.	.	.	.	.	.	.	.	.	.	.	.	.	.	.	.	.	.	.	.	.	.	.	.
896084	896040	CDS	1	gatB	aspartyl/glutamyl-tRNA amidotransferase subunit B	N	G	C	2	.	.	.	.	.	.	.	.	.	.	.	.	.	.	.	.	.	.	.	.	.	.	.	.	.	.	.	.	.	.	.	.	.	.	.	.	.	.	.	.
1624881	1624796	CDS	1	BruAb1_1645	RNA polymerase sigma factor	N	G	T	2	.	.	.	.	.	.	.	.	.	.	.	.	.	.	.	.	.	.	.	.	.	.	.	.	.	.	.	.	.	.	.	.	.	.	.	.	.	.	.	.
1704985	1704897	CDS	-1	BruAb1_1740	lipoprotein	N	G	T	2	.	.	.	.	.	.	.	.	.	.	.	.	T	T	.	.	.	.	.	.	.	.	.	.	.	.	.	.	.	.	.	.	.	.	.	.	.	.	.	.
2283736	2283611	CDS	1	BruAb2_0168	outermembrane transporter	N	G	C	2	.	.	.	.	.	.	.	.	.	.	.	.	.	.	.	.	.	.	.	.	.	.	.	.	.	.	.	.	.	.	.	.	.	.	.	.	.	.	.	.
2334943	2334817	CDS	-1	BruAb2_0216	acyl-CoA dehydrogenase	N	G	C	2	.	.	.	.	.	.	.	.	.	.	.	.	.	.	.	.	.	.	.	.	.	.	.	.	.	.	.	.	.	.	.	.	.	.	.	.	.	.	.	.
2614217	2614075	CDS	1	BruAb2_0488	RpiR family transcriptional regulator	N	G	T	2	.	.	.	.	.	.	.	.	.	.	.	.	.	.	.	.	.	.	.	.	.	.	.	.	.	.	.	.	.	.	.	.	.	.	.	.	.	.	.	.
6854	6854	CDS	-1	BruAb1_0006	ABC transporter ATP-binding protein	N	T	C	2	.	.	.	.	.	.	.	.	.	.	.	.	.	.	.	.	.	.	.	.	.	.	.	.	.	.	.	.	.	.	.	.	.	.	.	.	.	.	.	.
1773688	1773595	CDS	-1	BruAb1_1800	hypothetical protein	N	T	C	2	.	.	.	.	.	.	.	.	.	.	.	.	.	.	.	.	.	.	.	.	.	.	.	.	.	.	.	.	.	.	.	.	.	.	.	.	.	.	.	.
2404961	2404827	CDS	-1	BruAb2_0286	D-aminopeptidase	N	T	C	2	.	.	.	.	.	.	.	.	.	.	.	.	.	.	.	.	.	.	.	.	.	.	.	.	.	.	.	.	.	.	.	.	.	.	.	.	.	.	.	.
1704986	1704898	CDS	-1	BruAb1_1740	lipoprotein	S	A	C,T	2	.	.	.	.	.	.	.	.	.	.	.	.	C	C	.	.	.	.	.	.	.	.	.	.	.	.	.	.	.	.	.	.	.	.	.	.	.	.	.	.
188967	188948	CDS	1	BruAb1_0172	coproporphyrinogen III oxidase	S	C	T	2	.	.	.	.	.	.	.	.	.	.	.	.	.	.	.	.	N	.	.	.	.	.	.	.	.	.	.	.	.	.	.	.	.	.	.	.	T	.	.	.
747177	747140	CDS	1	BruAb1_0757	PAP2 family protein	S	C	T	2	.	.	.	.	.	.	.	.	.	.	.	.	.	.	.	.	.	.	.	.	.	.	.	.	.	.	.	.	.	.	.	.	.	.	.	.	.	.	.	.
809546	809505	CDS	1	nuoI	NADH dehydrogenase subunit I	S	C	T	2	.	.	.	.	.	.	.	.	.	.	.	.	.	.	.	.	.	.	.	.	.	.	.	.	.	.	.	.	.	.	.	.	.	.	.	.	.	.	.	.
1029414	1029357	CDS	-1	BruAb1_1047	hypothetical protein	S	C	T	2	.	.	.	T	.	.	.	.	.	.	.	T	.	.	.	.	.	.	.	.	.	.	.	.	.	.	.	.	.	.	.	.	.	.	.	.	.	.	.	.
2283941	2283816	CDS	1	BruAb2_0168	outermembrane transporter	S	C	T	2	.	.	.	.	.	.	.	.	.	.	.	.	.	.	.	.	.	.	.	.	.	.	.	.	.	.	.	.	.	.	.	.	.	.	.	.	.	.	.	.
2849031	2848878	CDS	-1	cydA	CydA, cytochrome d ubiquinol oxidase subunit I	S	C	T	2	.	.	.	.	.	.	.	.	.	.	.	.	.	.	.	.	.	.	.	.	.	.	.	.	.	.	.	.	.	.	.	.	.	.	.	.	.	.	.	.
19748	19747	CDS	-1	BruAb1_0018	biotin carboxylase	S	G	C,T	2	.	.	.	.	.	.	.	.	.	.	.	.	.	.	.	.	.	.	.	.	.	.	.	.	.	.	.	.	.	.	.	.	.	.	.	.	.	.	.	.
2283968	2283843	CDS	1	BruAb2_0168	outermembrane transporter	S	G	T	2	.	.	.	.	.	.	.	.	.	.	.	.	.	.	.	.	.	.	.	.	.	.	.	.	.	.	.	.	.	.	.	.	.	.	.	.	.	.	.	.
2283731	2283606	CDS	1	BruAb2_0168	outermembrane transporter	S	T	G	2	.	.	.	.	.	.	.	.	.	.	.	.	.	.	.	.	.	.	.	.	.	.	.	.	.	.	.	.	.	.	.	.	.	.	.	.	.	.	.	.
2283938	2283813	CDS	1	BruAb2_0168	outermembrane transporter	S	T	C	2	.	.	.	.	.	.	.	.	.	.	.	.	.	.	.	.	.	.	.	.	.	.	.	.	.	.	.	.	.	.	.	.	.	.	.	.	.	.	.	.
938506	938460	CDS	1	BruAb1_0954	outer membrane efflux family protein	SNOP/2	C	T	2	.	.	.	T	.	.	.	.	.	.	.	T	.	.	.	.	.	.	.	.	.	.	.	.	N	.	.	.	.	N	.	.	N	.	.	.	.	.	.	.
2606608	2606466	Intergenic	-	-	-	-	C	T	1	.	N	N	N	.	N	N	.	.	N	N	N	N	N	N	N	.	N	N	N	N	N	N	N	N	N	N	.	N	N	N	N	N	.	.	.	.	.	.	N
742652	742615	Intergenic	-	-	-	-	A	G	1	.	.	.	.	.	.	.	.	.	.	.	.	.	.	.	.	.	.	.	.	.	.	.	.	.	.	.	.	.	.	.	.	.	.	.	.	.	.	.	.
769681	769641	Intergenic	-	-	-	-	A	G	1	.	.	.	.	.	.	.	.	.	.	.	.	.	.	.	.	.	.	.	.	.	.	.	.	.	.	.	.	.	.	.	.	.	.	.	.	.	.	.	.
938662	938616	CDS	1	BruAb1_0954	outer membrane efflux family protein	-	A	G	1	.	.	.	.	.	.	.	.	.	.	.	.	.	.	.	.	.	.	.	.	.	.	.	.	N	.	.	.	.	N	.	.	N	.	.	.	.	.	.	.
1138192	1138133	Intergenic	-	-	-	-	A	G	1	.	.	.	.	.	.	.	.	.	.	.	.	.	.	.	.	.	.	.	.	.	.	.	.	.	.	.	.	.	.	.	.	.	.	.	.	.	.	.	.
1174658	1174598	Intergenic	-	-	-	-	A	G	1	.	.	.	.	.	.	.	.	.	.	.	.	.	.	.	.	N	.	.	.	.	.	.	.	.	.	.	.	.	.	.	.	.	.	.	.	G	.	.	.
1592021	1591937	Intergenic	-	-	-	-	A	G	1	.	.	.	.	.	.	.	.	.	.	.	.	.	.	.	.	.	.	.	.	.	.	.	.	.	.	.	.	.	.	.	.	.	.	.	.	.	.	.	.
1949717	1949616	Intergenic	-	-	-	-	A	C	1	.	.	.	.	.	.	.	.	.	.	.	.	.	.	.	.	.	.	.	.	.	.	.	.	.	.	.	.	.	.	.	.	.	.	.	.	.	.	.	.
2068167	2068059	Intergenic	-	-	-	-	A	G	1	.	.	.	.	.	.	.	.	.	.	.	.	.	.	.	.	.	.	.	.	.	.	.	.	.	.	.	.	.	.	.	.	.	.	.	.	.	.	.	.
2116489	2116378	Intergenic	-	-	-	-	A	T	1	.	.	.	.	.	.	.	.	.	.	.	.	.	.	.	.	.	.	T	.	.	.	.	.	.	.	.	.	.	.	.	.	.	.	.	.	.	.	.	.
2191528	2191416	Intergenic	-	-	-	-	A	G	1	.	.	.	.	.	.	.	.	.	.	.	.	.	.	.	.	.	.	.	.	.	.	.	.	.	.	.	G	.	.	.	.	.	.	.	.	.	.	.	.
3181626	3181452	Intergenic	-	-	-	-	A	G	1	.	.	.	.	.	.	.	.	.	.	.	.	.	.	.	.	.	.	.	.	.	.	.	.	.	.	.	.	.	.	.	.	.	.	.	.	.	.	.	.
487360	487328	Intergenic	-	-	-	-	C	T	1	.	.	.	.	.	.	.	.	.	.	.	.	.	.	.	.	.	.	.	.	.	.	.	.	.	.	.	.	.	.	.	.	.	.	.	.	.	.	.	.
971675	971620	Intergenic	-	-	-	-	C	T	1	.	.	.	.	.	.	.	.	.	.	.	.	.	.	.	.	.	.	.	.	.	N	.	.	.	.	.	.	.	.	.	.	.	.	.	.	.	.	.	.
1983811	1983709	Intergenic	-	-	-	-	C	T	1	.	.	.	.	.	.	.	.	.	.	.	.	.	.	.	.	.	.	.	.	.	.	.	.	.	.	.	.	.	.	.	.	.	.	.	.	.	.	.	.
2110324	2110213	Intergenic	-	-	-	-	C	T	1	.	.	.	.	.	.	.	.	.	.	.	.	.	.	.	.	.	.	.	.	.	.	.	.	.	.	.	.	.	.	.	.	.	.	.	.	.	.	.	.
3001183	3001021	Intergenic	-	-	-	-	C	T	1	.	.	.	.	.	.	.	.	.	.	.	.	.	.	.	.	.	.	.	.	.	.	.	.	.	.	.	.	.	.	.	.	.	.	.	.	.	.	.	.
662571	662535	Intergenic	-	-	-	-	G	T	1	.	.	.	.	.	.	.	.	.	.	.	.	.	.	.	.	.	.	.	.	.	.	.	.	.	.	.	.	.	.	.	.	.	.	.	.	.	.	.	.
1062817	1062760	Intergenic	-	-	-	-	G	T	1	.	.	.	.	.	.	.	.	.	.	.	.	.	.	.	.	.	.	.	.	.	.	.	.	.	.	.	.	.	.	.	.	.	.	.	.	.	.	.	.
1092948	1092890	Intergenic	-	-	-	-	G	T	1	.	.	.	.	.	.	.	.	.	.	.	.	.	.	.	.	.	.	.	.	.	.	.	.	.	.	.	.	.	.	.	.	.	.	.	.	.	.	.	.
1179172	1179110	Intergenic	-	-	-	-	G	T	1	.	.	.	.	.	.	.	.	.	.	.	.	.	.	.	.	.	.	.	.	.	.	.	.	.	.	.	.	.	.	.	.	.	.	.	.	.	.	.	.
2705103	2704953	Intergenic	-	-	-	-	G	T	1	.	.	.	.	.	.	.	.	.	.	.	.	.	.	.	.	.	.	.	.	.	.	.	.	.	.	.	.	.	.	.	.	.	.	.	.	.	.	.	.
2719402	2719252	Intergenic	-	-	-	-	G	T	1	.	.	.	.	.	.	.	.	.	.	.	.	.	.	.	.	.	.	.	.	.	.	.	.	.	.	.	.	.	.	.	.	.	.	.	.	.	.	.	.
2799916	2799763	Intergenic	-	-	-	-	G	T	1	.	.	.	.	.	.	.	.	.	.	.	.	.	.	.	.	.	.	.	.	.	.	.	.	.	.	.	.	.	.	.	.	.	.	.	.	.	.	.	.
59210	59204	CDS	1	BruAb1_0050	lipoprotein	N	A	G	1	.	.	.	.	.	.	.	.	.	.	.	.	.	.	.	.	.	.	.	.	.	.	.	.	.	.	.	.	.	.	.	.	.	.	.	.	.	.	.	.
938012	937966	CDS	1	BruAb1_0954	outer membrane efflux family protein	N	A	C	1	.	.	.	.	.	.	.	.	.	.	.	.	.	.	.	.	.	.	.	.	.	.	.	.	N	.	.	.	.	N	.	.	N	.	.	.	.	.	.	.
1174546	1174486	CDS	-1	BruAb1_1185	transcriptional regulator	N	A	G	1	.	.	.	.	.	.	.	.	.	.	.	.	.	.	.	.	.	.	.	.	.	.	.	G	.	.	.	.	.	.	.	.	.	.	.	.	.	.	.	.
1749236	1749144	CDS	-1	priA	primosome assembly protein PriA	N	A	C	1	.	.	.	.	.	.	.	.	.	.	.	.	.	.	.	.	.	.	.	.	.	.	.	.	.	.	.	.	.	.	.	.	.	.	.	.	.	.	.	.
2085611	2085503	CDS	1	BruAb1_2120	lipoprotein	N	A	G	1	.	.	.	.	.	.	.	.	.	.	.	.	.	.	.	.	.	.	.	.	.	.	.	.	.	.	.	.	.	.	.	.	.	.	.	.	.	.	.	.
2178887	2178775	CDS	-1	BruAb2_0057	hypothetical protein	N	A	T	1	.	.	.	.	.	.	.	.	T	.	.	.	.	.	.	.	.	.	.	.	.	.	.	.	.	.	.	.	.	.	.	.	.	.	.	.	.	.	.	.
2217325	2217212	CDS	-1	BruAb2_0095	hypothetical protein	N	A	C	1	.	.	.	.	.	.	.	.	.	.	.	.	.	.	.	.	.	.	.	.	.	.	.	.	.	.	.	.	.	.	.	.	.	.	.	.	.	.	.	.
2283771	2283646	CDS	1	BruAb2_0168	outermembrane transporter	N	A	G	1	.	.	.	.	.	.	.	.	.	.	.	.	.	.	.	.	.	.	.	.	.	.	.	.	.	.	.	.	.	.	.	.	.	.	.	.	.	.	.	.
2283772	2283647	CDS	1	BruAb2_0168	outermembrane transporter	N	A	G	1	.	.	.	.	.	.	.	.	.	.	.	.	.	.	.	.	.	.	.	.	.	.	.	.	.	.	.	.	.	.	.	.	.	.	.	.	.	.	.	.
2309254	2309129	CDS	1	BruAb2_0194	HAD superfamily hydrolase	N	A	C	1	.	.	.	.	.	.	.	.	.	.	.	.	.	.	.	.	.	.	.	.	.	.	.	.	.	.	.	.	.	.	.	.	.	.	.	.	.	.	.	.
3164095	3163921	CDS	1	BruAb2_1036	oligopeptide ABC transporter substrate-binding protein	N	A	T	1	.	.	.	.	.	.	.	.	.	.	.	.	.	.	.	.	.	.	.	.	.	.	.	.	.	.	.	.	.	.	.	.	.	.	.	.	.	.	.	.
81154	81143	CDS	1	BruAb1_0072	hypothetical protein	N	C	T	1	N	.	.	N	N	N	N	N	N	N	N	N	N	N	N	N	N	N	N	N	N	N	N	N	N	N	N	N	N	N	N	N	N	N	N	N	N	N	N	N
155420	155403	CDS	-1	BruAb1_0137	NifU-like protein	N	C	G	1	.	.	.	.	.	.	.	.	.	.	.	.	.	.	.	.	.	.	.	.	.	.	.	.	.	.	.	.	.	.	.	.	.	.	.	.	.	.	.	.
236364	236342	CDS	-1	BruAb1_0218	ABC transporter ATP-binding protein	N	C	T	1	.	.	.	.	.	.	.	.	.	.	.	.	.	.	.	.	.	.	.	.	.	.	.	.	.	.	.	.	.	.	.	.	.	.	.	.	.	.	.	.
488052	488020	CDS	1	coxB	cytochrome c oxidase subunit II CoxB	N	C	T	1	.	.	.	.	.	.	.	.	.	.	.	.	.	.	.	.	.	.	.	.	.	.	.	.	.	.	.	.	.	.	.	.	.	.	.	.	.	.	.	.
515489	515457	CDS	1	BruAb1_0516	hypothetical protein	N	C	T	1	.	.	.	.	.	.	.	.	.	.	.	.	.	.	.	.	.	.	.	.	.	.	.	.	.	.	.	.	.	.	.	.	.	.	.	.	.	.	.	.
524804	524772	CDS	1	BruAb1_0523	hypothetical protein	N	C	T	1	.	N	.	N	.	.	.	.	.	.	.	.	.	.	.	.	.	.	.	.	.	.	.	.	.	.	.	.	.	.	.	.	.	.	.	.	.	.	.	.
609686	609651	CDS	1	BruAb1_0619	NLP/P60 family protein	N	C	T	1	.	.	.	.	.	.	.	.	.	.	.	.	.	.	.	.	.	.	.	.	.	.	.	.	.	.	.	.	.	.	.	.	.	.	.	.	.	.	.	.
625092	625057	CDS	1	BruAb1_0632	sensor histidine kinase	N	C	T	1	.	.	.	.	.	.	.	.	.	.	.	.	.	.	.	.	.	.	.	.	.	.	.	.	.	.	.	.	.	.	.	.	.	.	.	.	.	.	.	.
637096	637061	CDS	1	BruAb1_0637	hypothetical protein	N	C	T	1	.	.	.	.	.	.	.	.	.	.	.	.	.	.	.	.	.	.	.	.	.	.	.	.	.	.	.	.	.	.	.	.	.	.	.	.	.	.	.	.
685229	685193	CDS	1	BruAb1_0696	hypothetical protein	N	C	T	1	.	.	.	.	.	.	.	.	.	.	.	.	.	.	.	.	.	.	.	.	.	.	.	.	.	.	.	.	.	.	.	.	.	.	.	.	.	.	.	.
685304	685268	CDS	1	BruAb1_0696	hypothetical protein	N	C	T	1	.	.	.	.	.	.	.	.	.	.	.	.	.	.	.	.	.	.	.	.	.	.	.	.	.	.	.	.	.	.	.	.	.	.	.	.	.	.	.	.
847001	846959	CDS	-1	BruAb1_0863	lipid A biosynthesis lauroyl acyltransferase	N	C	T	1	.	.	.	.	.	.	.	.	.	.	.	.	.	.	.	.	.	.	.	.	.	.	.	.	.	.	.	.	.	.	.	.	.	.	.	.	.	.	.	.
1099825	1099767	CDS	-1	lon	Lon, ATP-dependent protease La	N	C	T	1	.	.	.	.	.	.	.	.	.	.	.	.	.	.	.	.	.	.	.	.	.	.	.	.	.	.	.	.	.	.	.	.	.	.	.	.	.	.	.	.
1151206	1151147	CDS	-1	BruAb1_1160	surface antigen	N	C	T	1	.	.	.	.	.	.	.	.	.	.	.	.	.	.	.	.	.	.	.	.	.	.	.	.	.	.	.	.	.	.	.	.	.	.	.	.	.	.	.	.
1399177	1399103	CDS	-1	ftsZ	cell division protein FtsZ	N	C	T	1	.	.	.	.	.	.	.	.	.	.	.	.	.	.	.	.	.	.	.	.	.	.	.	.	.	.	.	.	.	.	.	.	.	.	.	.	.	.	.	.
1501810	1501729	CDS	-1	BruAb1_1523	hypothetical protein	N	C	T	1	.	.	.	.	.	.	.	.	.	.	.	.	.	.	.	.	.	.	.	.	.	.	.	.	.	.	.	.	.	.	.	.	.	.	.	.	.	.	.	.
1731589	1731498	CDS	-1	BruAb1_1765	branched chain amino-acid ABC transporter substrate-binding protein	N	C	G	1	.	.	.	.	.	.	.	.	.	.	.	.	.	.	.	.	.	.	.	.	.	.	.	.	.	.	.	.	.	.	.	.	.	.	.	.	.	.	.	.
1775289	1775196	CDS	-1	BruAb1_1804	chorismate mutase	N	C	T	1	.	.	.	.	.	.	.	.	.	.	.	.	.	.	.	.	.	.	.	.	.	.	.	.	.	.	.	.	.	.	.	.	.	.	.	.	.	.	.	.
1787340	1787246	CDS	-1	BruAb1_1817	hypothetical protein	N	C	T	1	.	.	T	.	.	.	.	.	.	.	.	.	.	.	.	.	.	.	.	.	.	.	.	.	.	.	.	.	.	.	.	.	.	.	.	.	.	.	.	.
1878712	1878616	CDS	-1	BruAb1_1904	hypothetical protein	N	C	T	1	.	.	.	.	.	.	.	.	.	.	.	.	.	.	.	.	.	.	.	.	.	.	.	.	.	.	.	.	.	.	.	.	.	.	.	.	.	.	.	.
2031520	2031414	CDS	1	bvrS	sensor histidine kinase BvrS	N	C	T	1	.	.	.	.	.	.	.	.	.	.	.	.	.	.	.	.	.	.	.	.	.	.	.	.	.	.	.	.	.	.	.	.	.	.	.	.	.	.	.	.
2037264	2037158	CDS	1	BruAb1_2074	sensory box histidine kinase	N	C	T	1	.	.	.	.	.	.	.	.	.	.	.	.	.	.	.	.	.	.	.	.	.	.	.	.	.	.	.	.	.	.	.	.	.	.	.	.	.	.	.	.
2183104	2182992	CDS	-1	BruAb2_0060	type IV secretion system protein VirB10	N	C	T	1	.	.	.	.	.	.	.	.	.	.	.	.	.	.	.	.	.	.	.	.	.	.	.	.	.	.	.	.	.	.	.	.	.	.	.	.	.	.	.	.
2202621	2202508	CDS	-1	BruAb2_0079	hypothetical protein	N	C	T	1	.	.	.	.	.	.	.	.	.	.	.	.	.	.	.	.	.	.	.	.	.	.	.	.	.	.	.	.	.	.	.	.	.	.	.	.	.	.	.	.
2203631	2203518	CDS	-1	BruAb2_0080	aminodeoxychorismate synthase	N	C	T	1	.	.	.	.	.	.	.	.	.	.	.	.	.	.	.	.	.	.	.	.	.	.	.	.	.	.	.	.	.	.	.	.	.	.	.	.	.	.	.	.
2283757	2283632	CDS	1	BruAb2_0168	outermembrane transporter	N	C	T	1	.	.	.	.	.	.	.	.	.	.	.	.	.	.	.	.	.	.	.	.	.	.	.	.	.	.	.	.	.	.	.	.	.	.	.	.	.	.	.	.
2589977	2589836	CDS	1	BruAb2_0461	MarR family transcriptional regulator	N	C	T	1	.	.	.	.	.	.	.	.	.	.	.	.	.	.	.	.	.	.	.	.	.	.	.	.	.	.	.	.	.	.	.	.	.	.	.	.	.	.	.	.
2636241	2636097	CDS	1	BruAb2_0509	bifunctional proline dehydrogenase/pyrroline-5-carboxylate dehydrogenase	N	C	G	1	.	.	.	.	.	.	.	.	.	.	.	.	.	.	.	.	.	.	.	.	.	.	.	.	.	.	.	.	.	.	.	.	.	.	.	.	.	.	.	.
2645927	2645783	CDS	-1	iolD	TPP-requiring prtoein IolD	N	C	T	1	.	.	.	.	.	.	.	.	.	.	.	.	.	.	.	.	.	.	.	.	.	.	.	.	.	.	.	.	.	.	.	.	.	.	.	.	.	.	.	.
2657613	2657469	CDS	1	BruAb2_0526	multicopper oxidase	N	C	T	1	.	.	.	.	.	.	.	.	.	.	.	.	.	.	.	.	.	.	.	.	.	.	.	.	.	.	.	.	.	.	.	.	.	.	.	.	.	.	.	.
2716990	2716840	CDS	1	pcaQ	transcriptional regulator PcaQ	N	C	T	1	.	.	.	.	.	.	.	.	.	.	.	.	.	.	.	.	.	.	.	.	.	.	.	.	.	.	.	.	.	.	.	.	.	.	.	.	.	.	.	.
2841607	2841454	CDS	-1	BruAb2_0704	sugar ABC transporter permease	N	C	T	1	.	.	.	.	.	.	.	.	.	.	.	.	.	.	.	.	.	.	.	.	.	.	.	.	.	.	.	T	.	.	.	.	.	.	.	.	.	.	.	.
2886816	2886662	CDS	-1	BruAb2_0756	hypothetical protein	N	C	T	1	.	.	.	.	.	.	.	.	.	.	.	.	.	.	.	.	.	.	.	.	.	.	.	.	.	.	.	.	.	.	.	.	.	.	.	.	.	.	.	.
2915723	2915569	CDS	-1	BruAb2_0786	LuxR family transcriptional regulator	N	C	T	1	.	.	.	.	.	.	.	.	.	.	.	.	.	.	.	.	.	.	.	.	.	.	.	.	.	.	.	.	.	.	.	.	.	.	.	.	.	.	.	.
2934845	2934690	CDS	-1	BruAb2_0803	GMC family oxidoreductase	N	C	G	1	.	.	.	.	.	.	.	.	.	.	.	.	.	.	.	.	.	.	.	.	.	.	.	.	.	.	.	.	.	.	.	.	.	.	.	.	.	.	.	.
2945650	2945490	CDS	1	BruAb2_0815	acetate kinase	N	C	T	1	.	.	.	.	.	.	.	.	.	.	.	.	.	.	.	.	.	.	.	.	.	.	.	.	.	.	.	.	.	.	.	.	.	.	.	.	.	.	.	.
813696	813655	CDS	1	nuoM	NADH dehydrogenase subunit M	N	G	T	1	.	.	.	.	.	.	.	.	.	.	.	.	.	.	.	.	.	.	.	.	.	.	.	.	.	.	.	.	.	.	.	.	.	.	.	.	.	.	.	.
820901	820860	CDS	1	proS	prolyl-tRNA synthetase	N	G	T	1	.	.	.	.	.	.	.	.	.	.	.	.	.	.	.	.	.	.	.	.	.	.	.	.	.	.	.	.	.	.	.	.	.	.	.	.	.	.	.	.
1181695	1181633	CDS	1	pccA	propionyl-CoA carboxylase subunit alpha	N	G	T	1	.	.	.	.	.	.	.	.	.	.	.	.	.	.	.	.	.	.	.	.	.	.	.	.	.	.	.	.	.	.	.	.	.	.	.	.	.	.	.	.
1276778	1276710	CDS	-1	cobA	uroporphyrin-III C-methyltransferase	N	G	T	1	.	.	.	.	.	.	.	.	.	.	.	.	.	.	.	.	.	.	.	.	.	.	.	.	.	.	.	.	.	.	.	.	.	.	.	.	.	.	.	.
1530051	1529969	CDS	-1	BruAb1_1549	acetyltransferase	N	G	T	1	.	.	.	.	.	.	.	.	.	.	.	.	T	.	.	.	.	.	.	.	.	.	.	.	.	.	.	.	.	.	.	.	.	.	.	.	.	.	.	.
1829430	1829334	CDS	-1	BruAb1_1854	carbon-nitrogen hydrolase family protein	N	G	C	1	.	.	.	.	.	.	.	.	.	.	.	.	.	.	.	.	.	.	.	.	.	.	.	.	.	.	.	.	.	.	.	.	.	.	.	.	.	.	.	.
2149552	2149441	CDS	1	BruAb2_0028	branched-chain amino acid ABC transporter ATP-binding protein	N	G	T	1	.	.	.	.	.	.	.	.	.	.	.	.	.	.	.	.	.	.	.	.	.	.	.	.	.	.	.	.	.	.	.	.	.	.	.	.	.	.	.	.
2209388	2209275	CDS	1	BruAb2_0083	hypothetical protein	N	G	T	1	.	.	.	.	.	.	.	.	.	.	.	.	.	.	.	.	.	.	.	.	.	.	.	.	.	.	.	.	.	.	.	.	.	.	.	.	.	.	.	.
2283765	2283640	CDS	1	BruAb2_0168	outermembrane transporter	N	G	T	1	.	.	.	.	.	.	.	.	.	.	.	.	.	.	.	.	.	.	.	.	.	.	.	.	.	.	.	.	.	.	.	.	.	.	.	.	.	.	.	.
2591126	2590985	CDS	-1	BruAb2_0462	D-amino acid oxidase	N	G	T	1	.	.	.	.	.	.	.	.	.	.	.	.	.	.	.	.	.	.	.	.	.	.	.	.	.	.	.	.	.	.	.	.	.	.	.	.	.	.	.	.
2648433	2648289	CDS	-1	BruAb2_0517	myo-catabolism protein IolC	N	G	T	1	.	.	.	.	.	.	.	.	.	.	.	.	.	.	.	.	.	.	.	.	.	.	.	.	.	.	.	.	.	.	.	.	.	.	.	.	.	.	.	.
2881787	2881633	CDS	-1	BruAb2_0751	transporter	N	G	T	1	.	.	.	.	.	.	.	.	.	.	.	.	.	.	.	.	.	.	.	.	.	.	.	.	.	.	.	.	.	.	.	.	.	.	.	.	.	.	.	.
2992981	2992819	CDS	-1	minC	septum formation inhibitor	N	G	C	1	.	.	.	.	.	.	.	.	.	.	.	.	.	.	.	.	.	.	.	.	.	.	.	.	.	.	.	.	.	.	.	.	.	.	.	.	.	.	.	.
3091456	3091285	CDS	1	BruAb2_0963	inner membrane protein translocase component YidC	N	G	T	1	.	.	.	.	.	.	.	.	.	.	.	.	.	.	.	.	.	.	.	.	.	.	.	.	.	.	.	.	.	.	.	.	.	.	.	.	.	.	.	.
1081503	1081445	CDS	-1	BruAb1_1095	hypothetical protein	N	T	C	1	.	.	.	.	.	.	.	.	.	.	.	.	.	.	.	.	.	.	.	.	.	.	.	.	.	.	.	.	.	.	.	.	.	.	.	.	.	.	.	.
1160057	1159997	CDS	-1	BruAb1_1169	hypothetical protein	N	T	C	1	.	.	.	.	.	.	.	.	.	.	.	.	.	.	.	.	.	.	.	.	.	.	.	.	.	.	.	.	.	.	.	.	.	.	.	.	.	.	.	.
1222970	1222905	CDS	-1	rpsL	30S ribosomal protein S12	N	T	C	1	.	.	.	.	.	.	.	.	.	.	.	.	.	.	.	.	.	.	.	.	.	.	.	.	.	.	.	.	.	.	.	.	.	.	.	.	.	.	.	.
2228557	2228444	CDS	1	BruAb2_0105	glycosyl transferase group 2 family protein	N	T	C	1	.	.	.	.	.	.	.	.	.	.	.	.	.	.	.	.	.	.	.	.	.	.	.	.	.	.	.	.	.	.	.	.	.	.	.	.	.	.	.	.
2283763	2283638	CDS	1	BruAb2_0168	outermembrane transporter	N	T	C	1	.	.	.	.	.	.	.	.	.	.	.	.	.	.	.	.	.	.	.	.	.	.	.	.	.	.	.	.	.	.	.	.	.	.	.	.	.	.	.	.
2682435	2682287	CDS	-1	BruAb2_0548	hydantoinase/oxoprolinase	N	T	G	1	.	.	.	.	.	.	.	.	.	.	.	.	.	.	.	.	.	.	.	.	.	.	.	.	.	.	.	.	.	.	.	.	.	.	.	.	.	.	.	.
2743734	2743583	CDS	1	pleD	response regulator PleD	N	T	C	1	.	.	.	.	.	.	.	.	.	.	.	.	.	.	.	.	.	.	.	.	.	.	.	.	.	.	.	.	.	.	.	.	.	.	.	.	.	.	.	.
2840684	2840531	CDS	-1	BruAb2_0703	Gfo/Idh/MocA family oxidoreductase	N	T	C	1	.	.	.	.	.	.	.	.	.	.	.	.	.	.	.	.	.	.	.	.	.	.	.	.	.	.	.	.	.	.	.	.	.	.	.	.	.	.	.	.
3030951	3030784	CDS	-1	nnrR	transcriptional regulator NnrR	N	T	G	1	.	.	.	.	.	.	.	.	.	.	.	.	.	.	.	.	.	.	.	.	.	.	.	.	.	.	.	.	.	.	.	.	.	.	.	.	.	.	.	.
2089138	2089030	CDS	1	BruAb1_2125	acetyltransferase	N	T	C	1	.	.	.	.	.	.	.	.	.	.	.	.	.	.	.	.	.	.	.	.	.	.	.	.	.	.	.	.	.	.	.	.	.	.	.	.	.	.	.	.
150351	150334	CDS	1	BruAb1_0130	sensor histidine kinase	S	A	G	1	.	.	.	.	.	.	.	.	.	.	.	.	.	.	.	.	.	.	.	.	.	.	.	.	.	.	.	.	.	.	.	.	.	.	.	.	.	.	.	.
685242	685206	CDS	1	BruAb1_0696	hypothetical protein	S	A	G	1	.	.	.	.	.	.	.	.	.	.	.	.	.	.	.	.	.	.	.	.	.	.	.	.	.	.	.	.	.	.	.	.	.	.	.	.	.	.	.	.
1011407	1011350	CDS	-1	BruAb1_1029	hypothetical protein	S	A	G	1	.	.	.	.	.	.	.	.	.	.	.	.	.	.	.	.	.	.	.	.	.	.	.	.	.	.	.	.	.	.	.	.	.	.	.	.	.	.	.	.
1970035	1969933	CDS	-1	BruAb1_2002	hypothetical protein	S	A	G	1	.	.	.	.	.	.	.	.	.	.	.	.	.	.	.	.	.	.	.	.	.	.	.	.	.	.	.	.	.	.	.	.	.	.	.	.	.	.	.	.
1976784	1976682	CDS	-1	BruAb1_2010	cobalamin synthesis protein/P47K family protein	S	A	G	1	.	.	.	.	.	.	.	.	.	.	.	.	.	.	.	.	.	.	.	.	.	.	.	.	.	.	.	.	.	.	.	.	.	.	.	.	.	.	.	.
2283752	2283627	CDS	1	BruAb2_0168	outermembrane transporter	S	A	G	1	.	.	.	.	.	.	.	.	.	.	.	.	.	.	.	.	.	.	.	.	.	.	.	.	.	.	.	.	.	.	.	.	.	.	.	.	.	.	.	.
2283920	2283795	CDS	1	BruAb2_0168	outermembrane transporter	S	A	C	1	.	.	.	.	.	.	.	.	.	.	.	.	.	.	.	.	.	.	.	.	.	.	.	.	.	.	.	.	.	.	.	.	.	.	.	.	.	.	.	.
2568905	2568766	CDS	-1	lysK	lysyl-tRNA synthetase	S	A	G	1	.	.	.	.	.	.	.	.	.	.	.	.	.	.	.	.	.	.	.	.	.	.	.	.	.	.	.	.	.	.	.	.	.	.	.	.	.	.	.	.
3247704	3247529	CDS	-1	BruAb2_1104	hypothetical protein	S	A	G	1	.	.	.	.	.	.	.	.	.	.	.	.	.	.	.	.	.	.	.	.	.	.	.	.	.	.	.	.	.	.	.	.	.	.	.	.	.	.	.	.
32572	32570	CDS	1	rpsA	30S ribosomal protein S1	S	C	T	1	.	.	.	.	.	.	.	.	.	.	.	.	.	.	.	.	.	.	.	.	.	.	.	.	.	.	.	.	.	.	.	.	.	.	.	.	.	.	.	.
78102	78092	CDS	-1	BruAb1_0071	hypothetical protein	S	C	T	1	.	.	.	.	.	.	.	.	.	.	.	.	.	.	.	.	.	.	.	.	.	.	.	.	.	.	.	.	.	.	.	.	.	.	.	.	.	.	.	.
80381	80370	CDS	1	BruAb1_0072	hypothetical protein	S	C	T	1	N	N	T	N	N	N	N	N	N	N	N	N	N	N	N	N	N	N	N	N	N	N	N	N	N	N	N	N	N	N	N	N	N	N	N	N	N	N	N	N
106060	106046	CDS	-1	ilvD	dihydroxy-acid dehydratase	S	C	T	1	.	.	.	.	.	.	.	.	.	.	.	.	.	.	.	.	.	.	.	.	.	.	.	.	.	.	.	.	.	.	.	.	.	.	.	.	.	.	.	.
207706	207686	CDS	1	cysNC	bifunctional sulfate adenylyltransferase subunit 1/adenylylsulfate kinase	S	C	T	1	.	.	.	.	.	.	.	.	.	.	.	.	.	.	.	.	.	.	.	.	.	.	.	.	.	.	.	.	.	.	.	.	.	.	.	.	.	.	.	.
223105	223083	CDS	1	BruAb1_0205	aldehyde dehydrogenase	S	C	T	1	.	.	.	.	.	.	.	.	.	.	.	.	.	.	.	.	.	.	.	.	.	.	.	.	.	.	.	.	.	.	.	.	.	.	.	.	.	.	.	.
273900	273878	CDS	-1	BruAb1_0262	hypothetical protein	S	C	T	1	.	.	.	.	.	.	.	.	.	.	.	.	.	.	.	.	.	.	.	.	.	.	.	.	.	.	.	.	.	.	.	.	.	.	.	.	.	.	.	.
326327	326302	CDS	1	BruAb1_0318	hydrophobe/amphiphile efflux-1 family protein	S	C	T	1	.	.	.	.	.	.	.	.	.	.	.	.	.	.	.	.	.	.	.	.	.	.	.	.	.	.	.	.	.	.	.	.	.	.	.	.	.	.	.	.
326425	326400	CDS	1	BruAb1_0318	hydrophobe/amphiphile efflux-1 family protein	S	C	T	1	.	.	.	.	.	.	.	.	.	.	.	.	.	.	.	.	.	.	.	.	.	.	.	.	.	.	.	.	.	.	.	.	.	.	.	.	.	.	.	.
360375	360348	CDS	1	BruAb1_0354	lipoprotein	S	C	T	1	.	.	.	.	.	T	.	.	.	.	.	.	.	.	.	.	.	.	.	.	.	.	.	.	.	.	.	.	.	.	.	.	.	.	.	.	.	.	.	.
486790	486758	CDS	-1	BruAb1_0488	hypothetical protein	S	C	T	1	.	.	.	.	.	.	.	.	.	.	.	.	.	.	.	.	.	.	.	.	.	.	.	.	.	.	.	.	.	.	.	.	.	.	.	.	.	.	.	.
812604	812563	CDS	1	nuoL	NADH dehydrogenase subunit L	S	C	T	1	.	.	.	.	.	.	.	.	.	.	.	.	.	.	.	.	.	.	.	.	.	.	.	.	.	.	.	.	.	.	.	.	.	.	.	.	.	.	.	.
841583	841542	CDS	1	BruAb1_0856	hypothetical protein	S	C	T	1	.	.	.	.	.	.	.	.	.	.	.	.	.	.	.	.	.	.	.	.	.	.	.	.	.	.	.	.	.	.	.	.	.	.	.	.	.	.	.	.
1172440	1172380	CDS	-1	BruAb1_1183	hypothetical protein	S	C	T	1	.	.	.	.	.	.	.	.	.	.	.	.	.	.	.	.	.	.	.	.	.	.	.	.	.	.	.	.	.	.	.	.	.	.	.	.	.	.	.	.
1509169	1509087	CDS	-1	petB	ubiquinol-cytochrome c reductase, cytochrome b	S	C	T	1	.	.	.	.	.	.	.	.	.	.	.	.	.	.	.	.	.	.	.	.	.	.	.	.	.	.	.	.	.	.	.	.	.	.	.	.	.	.	.	.
1676895	1676808	CDS	1	BruAb1_1703	GntR family transcriptional regulator	S	C	G	1	.	.	.	.	.	.	.	.	.	.	.	.	.	.	.	.	.	.	.	.	.	.	.	.	.	.	.	.	.	.	.	.	.	.	.	.	.	.	.	.
1758947	1758854	CDS	1	BruAb1_1791	acetyl-CoA synthetase	S	C	T	1	.	.	.	.	.	.	.	.	.	.	.	.	.	.	.	.	.	.	.	.	.	.	.	.	.	.	.	.	.	.	.	.	.	.	.	.	.	.	.	.
2154755	2154644	CDS	1	BruAb2_0033	branched-chain alpha-keto acid dehydrogenase subunit E2	S	C	T	1	.	.	.	.	.	.	.	.	.	.	.	.	.	.	.	.	.	.	.	.	.	.	.	.	.	.	.	.	.	.	.	.	.	.	.	.	.	.	.	.
2157407	2157296	CDS	1	BruAb2_0037	magnesium ion-transporting ATPase E1-E2 family protein	S	C	T	1	.	.	.	.	.	T	.	.	.	.	.	.	.	.	.	.	.	.	.	.	.	.	.	.	.	.	.	.	.	.	.	.	.	.	.	.	.	.	.	.
2249321	2249199	CDS	1	flgF	flagellar basal body rod protein FlgF	S	C	T,G	1	.	.	.	.	.	.	.	.	.	.	.	.	.	.	.	.	.	.	.	.	.	.	.	.	.	.	.	.	.	.	.	.	.	.	.	.	.	.	.	.
2276896	2276772	CDS	1	BruAb2_0162	hypothetical protein	S	C	T	1	.	.	.	.	.	.	.	.	.	.	.	.	.	.	.	.	.	.	.	.	.	.	.	.	.	.	.	.	.	.	.	.	.	.	.	.	.	.	.	.
2283779	2283654	CDS	1	BruAb2_0168	outermembrane transporter	S	C	T	1	.	.	.	.	.	.	.	.	.	.	.	.	.	.	.	.	.	.	.	.	.	.	.	.	.	.	.	.	.	.	.	.	.	.	.	.	.	.	.	.
2307222	2307097	CDS	-1	groEL	molecular chaperone GroEL	S	C	T	1	.	.	.	.	.	.	.	.	.	.	.	.	.	.	.	.	.	.	.	.	.	.	.	.	.	.	.	.	.	.	.	.	.	.	.	.	.	.	.	.
2403287	2403153	CDS	1	BruAb2_0284	hypothetical protein	S	C	T	1	.	.	.	.	.	.	.	.	.	.	.	.	.	.	.	.	.	.	.	.	.	.	.	.	.	.	.	.	.	.	.	.	.	.	.	.	.	.	.	.
2417184	2417049	CDS	1	BruAb2_0297	sugar ABC transporter ATP-binding protein	S	C	T	1	.	.	.	.	.	.	.	.	.	.	.	.	.	.	.	.	.	.	.	.	.	.	.	.	.	.	.	.	.	.	.	.	.	.	.	.	.	.	.	.
2635197	2635053	CDS	1	BruAb2_0509	bifunctional proline dehydrogenase/pyrroline-5-carboxylate dehydrogenase	S	C	T	1	.	.	.	.	.	.	.	.	.	.	.	.	.	.	.	.	.	.	.	.	.	.	.	.	.	.	.	.	.	.	.	.	.	.	.	.	.	.	.	.
2948342	2948182	CDS	1	xfp	phosphoketolase	S	C	T	1	.	.	.	.	.	.	.	.	.	.	.	.	.	.	.	.	.	.	.	.	.	.	.	.	.	.	.	.	.	.	.	.	.	.	.	.	.	.	.	.
2978767	2978605	CDS	1	BruAb2_0845	hypothetical protein	S	C	T	1	.	.	.	.	.	.	.	.	.	.	.	.	.	.	.	.	.	.	.	.	.	.	.	.	.	.	.	.	.	.	.	.	.	.	.	.	.	.	.	.
81257	81246	CDS	1	BruAb1_0072	hypothetical protein	S	G	C	1	.	.	.	.	.	.	.	.	.	.	.	.	.	.	.	.	.	.	.	.	.	.	.	.	.	.	.	.	.	.	.	.	.	.	.	.	.	.	.	.
150906	150889	CDS	1	BruAb1_0130	sensor histidine kinase	S	G	T	1	.	.	.	.	.	.	.	.	.	.	.	.	.	.	.	.	.	.	.	.	.	.	.	.	.	.	.	.	.	.	.	.	.	.	.	.	.	.	.	.
1183420	1183358	CDS	1	bhbA	methylmalonyl-CoA mutase	S	G	T	1	.	.	.	.	.	.	.	.	.	.	.	.	.	.	.	.	.	.	.	.	.	.	.	.	.	.	.	.	.	.	.	.	.	.	.	.	.	.	.	.
1601941	1601857	CDS	1	BruAb1_1624	GMC family oxidoreductase	S	G	T	1	.	.	.	.	.	.	.	.	.	.	.	.	.	.	.	.	.	.	.	.	.	.	.	.	.	.	.	.	.	.	.	.	.	.	.	.	.	.	.	.
2290886	2290761	CDS	1	glcD	GlcD, glycolate oxidase subunit GlcD	S	G	T	1	.	.	.	.	.	.	.	.	.	.	.	.	.	.	.	.	.	.	.	.	.	.	.	.	.	.	.	.	.	.	.	.	.	.	.	.	.	.	.	.
81251	81240	CDS	1	BruAb1_0072	hypothetical protein	S	T	C	1	.	.	.	.	.	.	.	.	.	.	.	.	.	.	.	.	.	.	.	.	.	.	.	.	.	.	.	.	.	.	.	.	.	.	.	.	.	.	.	.
934426	934380	CDS	1	BruAb1_0947	DEAD/DEAH box helicase	S	T	C	1	.	.	.	.	.	.	.	.	.	.	.	.	.	.	.	.	.	.	.	.	.	.	.	.	.	.	.	.	.	.	.	.	.	.	.	.	.	.	.	.
2283734	2283609	CDS	1	BruAb2_0168	outermembrane transporter	S	T	C	1	.	.	.	.	.	.	.	.	.	.	.	.	.	.	.	.	.	.	.	.	.	.	.	.	.	.	.	.	.	.	.	.	.	.	.	.	.	.	.	.
2283761	2283636	CDS	1	BruAb2_0168	outermembrane transporter	S	T	G	1	.	.	.	.	.	.	.	.	.	.	.	.	.	.	.	.	.	.	.	.	.	.	.	.	.	.	.	.	.	.	.	.	.	.	.	.	.	.	.	.
3118383	3118212	CDS	1	BruAb2_0993	hypothetical protein	S	T	C	1	.	.	.	.	.	.	.	.	.	.	.	.	.	.	.	.	.	.	.	.	.	.	.	.	.	.	.	.	.	.	.	.	.	.	.	.	.	.	.	.
2155077	2154966	CDS	1	BruAb2_0033	branched-chain alpha-keto acid dehydrogenase subunit E2	SNOP	C	T	1	.	.	.	.	.	.	.	.	.	.	.	.	.	.	.	.	.	.	.	.	.	.	.	.	.	.	.	.	.	.	.	.	.	.	.	.	.	.	.	.
2290890	2290765	CDS	1	glcD	GlcD, glycolate oxidase subunit GlcD	SNOP	G	C,T	1	.	.	.	.	.	.	.	.	.	.	.	.	.	.	.	.	.	.	.	.	.	.	.	.	.	.	.	.	.	.	.	.	.	.	.	.	.	.	.	.
										baboCR22	baboCR31	baboCR34	baboCR44	baboCR32	baboCR11	baboCR60	baboCR59	baboCR40	baboCR41	baboCR42	baboCR43	baboCR45	baboCR46	baboCR47	baboCR48	baboCR52	baboCR53	baboCR54	baboCR55	baboCR56	baboCR23	baboCR33	baboCR24	baboCR25	baboCR26	baboCR27	baboCR28	baboCR29	baboCR30	baboCR1	baboCR6	baboCR7	baboCR19	baboCR4	baboCR49	baboCR50	baboCR51	baboCR16	baboCR18
										164	165	166	164	163	169	168	168	163	159	162	160	166	165	161	167	157	162	163	159	163	163	162	167	160	162	160	163	161	160	164	162	160	164	167	165	169	166	165	165
[truncated: 43 more columns]

## Sheet: CR_lineagesII-IV-V
Costa Rican lineagess I and III genomes' details of SNPs position in the aligment and the reference, and its meaning. The dot means no variant allele in the indicated position. Only those SNPs unique for the cluster are shown.
									Costa Rican lineage	II	IV	IV	V
Position_in_alignment	Position_in_reference_B.abortus9-941	CDS/rRNA/tRNA/Intergenic	strand	CDS_name	product	Synonymous/Non-synonymous	Ref_base	SNP_base	Total	baboCR203_S16	baboCR58	baboCR57	babohCR61
604904	604869	Intergenic	-	-	-	-	A	C	4	C	C	C	C
923433	923387	Intergenic	-	-	-	-	A	C	4	C	C	C	C
2107943	2107833	Intergenic	-	-	-	-	A	C	4	C	C	C	C
659017	658981	Intergenic	-	-	-	-	G	C	4	C	C	C	C
1469805	1469726	Intergenic	-	-	-	-	T	C	4	C	C	C	C
2999665	2999503	Intergenic	-	-	-	-	T	C	4	C	C	C	C
3030375	3030208	Intergenic	-	-	-	-	T	C	4	C	C	C	C
3134211	3134039	CDS	-1	BruAb2_1010	hypothetical protein	N	A	C	4	C	C	C	C
3149473	3149301	CDS	-1	BruAb2_1025	dehydrogenase complex, E1 component, dehydrogenase	N	G	C	4	C	C	C	C
301840	301817	CDS	-1	BruAb1_0300	sensor histidine kinase	N	T	C	4	C	C	C	C
1532216	1532134	CDS	1	BruAb1_1551	hypothetical protein	N	T	C	4	C	C	C	C
2296624	2296499	CDS	-1	BruAb2_0179	hypothetical protein	N	T	C	4	C	C	C	C
2596777	2596636	CDS	-1	BruAb2_0469	glutamate--cysteine ligase	N	T	C	4	C	C	C	C
2750114	2749962	CDS	-1	topA	DNA topoisomerase I	N	T	C	4	C	C	C	C
2927707	2927552	CDS	-1	BruAb2_0798	Gfo/Idh/MocA family oxidoreductase	N	T	C	4	C	C	C	C
3167458	3167284	CDS	1	BruAb2_1040	oligopeptide ABC transporter ATP-binding protein	N	T	C	4	C	C	C	C
3268988	3268813	CDS	-1	BruAb2_1123	aurine ABC transporter ATP-binding protein	N	G	C	4	C	C	C	C
169679	169660	CDS	-1	BruAb1_0146	RNA methyltransferase	N	T	C	4	C	C	C	C
171015	170996	CDS	-1	BruAb1_0147	SAM dependent methyltransferase	N	T	C	4	C	C	C	C
320645	320620	CDS	-1	fadD	long-chain-fatty-acid--CoA ligase	N	T	C	4	C	C	C	C
713027	712991	CDS	-1	BruAb1_0724	hypothetical protein	N	T	C	4	C	C	C	C
2976238	2976076	CDS	-1	BruAb2_0842	glutamate/gamma-aminobutyrate antiporter	N	T	A,C	4	C	C	C	C
937936	937890	CDS	1	BruAb1_0954	outer membrane efflux family protein	N	T	A,C	4	C	C	C	C
2891313	2891159	CDS	-1	BruAb2_0761	hypothetical protein	N	T	C	4	C	C	C	C
775258	775218	CDS	1	ribD	riboflavin biosynthesis protein RibD	S	A	C	4	C	C	C	C
3013258	3013092	CDS	1	narG	respiratory nitrate reductase subunit alpha NarG	S	A	C	4	C	C	C	C
1266985	1266917	CDS	1	cobI	precorrin-2 C(20)-methyltransferase	S	T	C	4	C	C	C	C
1298946	1298877	CDS	-1	BruAb1_1321	hypothetical protein	S	T	C	4	C	C	C	C
1347536	1347465	CDS	1	BruAb1_1368	hypothetical protein	S	T	C	4	C	C	C	C
1864654	1864558	CDS	-1	rimM	16S rRNA-processing protein RimM	S	T	A,C,G	4	C	C	C	C
3235528	3235353	CDS	1	BruAb2_1092	aldehyde dehydrogenase	S	T	C	4	C	C	C	C
2704551	2704401	CDS	-1	ugpB	glycerol-3-phosphate ABC transporter periplasmic glycerol-3-phosphate-binding protein	S	T	C	4	C	C	C	C
248761	248739	CDS	1	BruAb1_0230	sugar ABC transporter periplasmic sugar-binding protein	S	A	C	4	C	C	C	C
133859	133843	CDS	-1	BruAb1_0117	3'-5' exonuclease	S	T	C	4	C	C	C	C
859479	859437	CDS	1	BruAb1_0875	tRNA-dihydrouridine synthase A	S	T	C	4	C	C	C	C
2966114	2965952	CDS	1	BruAb2_0832	hypothetical protein	S	T	C	4	C	C	C	C
2665906	2665758	Intergenic	-	-	-	-	A	G	4	C	G	G	G
652066	652030	Intergenic	-	-	-	-	T	A,G	4	C	G	G	G
1330439	1330370	Intergenic	-	-	-	-	A	C,G	4	C	G	G	G
1522679	1522597	Intergenic	-	-	-	-	A	G	4	C	G	G	G
1591151	1591067	Intergenic	-	-	-	-	A	G	4	C	G	G	G
2268813	2268690	Intergenic	-	-	-	-	A	G	4	C	G	G	G
2615807	2615665	Intergenic	-	-	-	-	A	G	4	C	G	G	G
3022551	3022384	Intergenic	-	-	-	-	A	G	4	C	G	G	G
3244630	3244455	Intergenic	-	-	-	-	A	G	4	C	G	G	G
3154045	3153871	Intergenic	-	-	-	-	T	G	4	C	G	G	G
29873	29871	CDS	1	aroA	3-phosphoshikimate 1-carboxyvinyltransferase	N	A	G	4	C	G	G	G
624806	624771	CDS	1	BruAb1_0632	sensor histidine kinase	N	A	G	4	C	G	G	G
690250	690214	CDS	-1	ksgA	dimethyladenosine transferase	N	A	G	4	C	G	G	G
799841	799801	CDS	1	BruAb1_0814	hypothetical protein	N	A	G	4	C	G	G	G
804332	804292	CDS	1	nuoE	NADH dehydrogenase subunit E	N	A	G	4	C	G	G	G
1010334	1010277	CDS	-1	BruAb1_1029	hypothetical protein	N	A	G	4	C	G	G	G
1233567	1233502	CDS	-1	rplJ	50S ribosomal protein L10	N	A	G	4	C	G	G	G
1423995	1423921	CDS	1	BruAb1_1442	glycosyl hydrolase family protein	N	A	G	4	C	G	G	G
1459321	1459245	CDS	-1	BruAb1_1479	hypothetical protein	N	A	G	4	C	G	G	G
2807858	2807705	CDS	1	BruAb2_0672	AraC family transcriptional regulator	N	A	G	4	C	G	G	G
552005	551971	CDS	1	BruAb1_0560	phosphomannomutase	N	C	G	4	C	G	G	G
666837	666801	CDS	1	BruAb1_0671	Crp/Fnr family transcriptional regulator	N	C	G	4	C	G	G	G
1301901	1301832	CDS	-1	BruAb1_1323	hypothetical protein	N	C	G	4	C	G	G	G
2877753	2877599	CDS	-1	BruAb2_0747	hypothetical protein	N	C	G	4	C	G	G	G
737916	737879	CDS	1	BruAb1_0748	hypothetical protein	N	T	G	4	C	G	G	G
1689086	1688999	CDS	1	prpE	propionate--CoA ligase	N	T	G	4	C	G	G	G
600689	600654	CDS	1	BruAb1_0606	terminase large subunit	N	A	G	4	C	G	G	G
1285645	1285577	CDS	-1	cobN	cobaltochelatase subunit CobN	N	A	G	4	C	G	G	G
1452032	1451958	CDS	-1	rpoD	RNA polymerase sigma factor RpoD	N	A	G	4	C	G	G	G
2016704	2016599	CDS	1	BruAb1_2049	hypothetical protein	N	A	G	4	C	G	G	G
2325946	2325820	CDS	1	pmbA	hypothetical protein	N	A	G	4	C	G	G	G
2516913	2516776	CDS	-1	hsdS	HsdS restriction-modification system, S subunit	N	A	G	4	C	G	G	G
2699691	2699542	CDS	-1	BruAb2_0567	TrkA family protein	N	A	G	4	C	G	G	G
3033752	3033585	CDS	-1	nosF	copper ABC transporter ATP-binding protein	N	A	G	4	C	G	G	G
3214404	3214230	CDS	-1	fliF	flagellar MS-ring protein	N	A	G	4	C	G	G	G
932055	932009	CDS	-1	BruAb1_0945	glycosyl transferase group 2 family protein	N	C	G	4	C	G	G	G
984516	984461	CDS	1	BruAb1_1006	hypothetical protein	N	T	G	4	C	G	G	G
2891310	2891156	CDS	-1	BruAb2_0761	hypothetical protein	N	T	G	4	C	G	G	G
368600	368572	CDS	-1	BruAb1_0363	proline racemase	S	A	G	4	C	G	G	G
896841	896797	CDS	1	BruAb1_0912	acetyltransferase	S	A	G	4	C	G	G	G
1565388	1565304	CDS	-1	BruAb1_1589	Gfo/Idh/MocA family oxidoreductase	S	A	G	4	C	G	G	G
1690620	1690533	CDS	1	BruAb1_1719	transcriptional regulator	S	A	G	4	C	G	G	G
2127202	2127091	CDS	1	BruAb2_0005	ribokinase	S	A	G	4	C	G	G	G
2037142	2037036	CDS	1	BruAb1_2074	sensory box histidine kinase	S	C	G	4	C	G	G	G
2075458	2075350	CDS	-1	BruAb1_2108	hypothetical protein	S	T	G	4	C	G	G	G
615707	615672	CDS	1	BruAb1_0624	sensor histidine kinase	S	A	T,G	4	C	G	G	G
862208	862166	CDS	1	cobT	nicotinate-nucleotide--dimethylbenzimidazole phosphoribosyltransferase	S	A	G	4	C	G	G	G
1846394	1846298	CDS	-1	BruAb1_1872	DNA translocase FtsK	S	A	G	4	C	G	G	G
2693432	2693284	CDS	-1	BruAb2_0559	aminotransferase	S	A	G	4	C	G	G	G
1841459	1841363	CDS	1	gpsA	NAD(P)H-dependent glycerol-3-phosphate dehydrogenase	S	T	G	4	C	G	G	G
3281629	3281454	Intergenic	-	-	-	-	C	T	4	C	T	T	T
1904039	1903942	CDS	1	BruAb1_1933	arginase	N	A	T	4	C	T	T	T
356365	356338	CDS	-1	BruAb1_0347	glycosyl transferase family protein	N	C	T	4	C	T	T	T
552174	552140	CDS	1	BruAb1_0560	phosphomannomutase	N	C	T	4	C	T	T	T
1175356	1175296	CDS	1	BruAb1_1187	hypothetical protein	N	A	T	4	C	T	T	T
534287	534255	CDS	-1	BruAb1_0533	glycosyl transferase family protein	N	C	T	4	C	T	T	T
1965137	1965036	CDS	-1	BruAb1_1996	cobalamin biosynthesis protein	N	C	T	4	C	T	T	T
2398024	2397890	CDS	-1	BruAb2_0280	branched chain amino-acid ABC transporter substrate-binding protein	N	C	T	4	C	T	T	T
2552298	2552160	CDS	1	BruAb2_0426	UxaA family hydrolase	N	C	T	4	C	T	T	T
2683939	2683791	CDS	1	BruAb2_0549	hypothetical protein	N	C	T	4	C	T	T	T
201522	201502	CDS	1	metH	B12-dependent methionine synthase	S	C	A,T,G	4	C	T	T	T
990991	990936	CDS	1	BruAb1_1014	hypothetical protein	S	G	T	4	C	T	T	T
436091	436061	CDS	-1	BruAb1_0432	hypothetical protein	N	G	C	3	C	C	C	C
3007172	3007006	CDS	1			N	G	C	3	C	C	C	C
630812	630777	CDS	-1	BruAb1_0635	histidine kinase	N	T	C	3	C	C	C	C
921817	921771	Intergenic	-	-	-	-	A	G	3	C	G	G	G
599319	599284	Intergenic	-	-	-	-	C	G	3	C	G	G	G
262059	262037	CDS	1	BruAb1_0246	hypothetical protein	N	A	G	3	C	G	G	G
1448097	1448023	CDS	1	omp28	Omp28, immunoreactive 28 kDa outer membrane protein	N	A	G	3	C	G	G	G
1599969	1599885	CDS	1	BruAb1_1622	hypothetical protein	N	A	G	3	C	G	G	G
3248635	3248460	CDS	-1	BruAb2_1105	IclR family transcriptional regulator	N	A	G	3	C	G	G	G
1327454	1327385	CDS	-1	BruAb1_1347	ABC transporter permease	N	C	G	3	C	G	G	G
2397039	2396905	CDS	-1	BruAb2_0279	branched-chain amino acid ABC transporter ATP-binding protein	S	A	G	3	C	G	G	G
1021164	1021107	CDS	1	dksA	DksA, dnaK suppressor protein	S	T	G	3	C	G	G	G
1592332	1592248	Intergenic	-	-	-	-	C	T	3	C	T	T	T
790047	790007	Intergenic	-	-	-	-	G	T	3	C	T	T	T
2779793	2779641	Intergenic	-	-	-	-	G	T	3	C	T	T	T
2907440	2907286	Intergenic	-	-	-	-	G	T	3	C	T	T	T
3072478	3072310	Intergenic	-	-	-	-	G	T	3	C	T	T	T
122825	122810	CDS	1	BruAb1_0108	cyclic beta 1-2 glucan synthetase	N	C	T	3	C	T	T	T
623557	623522	CDS	1	BruAb1_0631	DNA-binding response regulator	N	C	T	3	C	T	T	T
1333661	1333592	CDS	-1	BruAb1_1351	hypothetical protein	N	C	T	3	C	T	T	T
1753618	1753525	CDS	-1	leuS	leucyl-tRNA synthetase	N	C	T	3	C	T	T	T
2118079	2117968	CDS	-1	BruAb1_2151	hydrolase	N	C	T	3	C	T	T	T
2804283	2804130	CDS	1	BruAb2_0668	IS66 family element, orf3	N	C	T	3	C	T	T	T
15678	15678	CDS	-1	BruAb1_0013	hypothetical protein	N	G	T	3	C	T	T	T
1400641	1400567	CDS	-1	ftsA	cell division protein FtsA FtsA	N	G	A,T	3	C	T	T	T
1538152	1538070	CDS	-1	trpE	anthranilate synthase	N	G	T	3	C	T	T	T
407321	407293	CDS	-1	BruAb1_0399	hypothetical protein	S	C	T	3	C	T	T	T
805537	805497	CDS	1	nuoF	NADH dehydrogenase I subunit F	S	C	T	3	C	T	T	T
1177638	1177578	CDS	1	BruAb1_1191	hypothetical protein	S	C	T	3	C	T	T	T
1349934	1349863	CDS	-1	BruAb1_1371	hypothetical protein	S	C	T	3	C	T	T	T
2959472	2959311	CDS	-1	katA	catalase KatA	S	C	A,T,G	3	C	T	T	T
276063	276041	CDS	-1	BruAb1_0266	hypothetical protein	S	G	T	3	C	T	T	T
1220716	1220651	CDS	-1	fusA	elongation factor G	S	G	T	3	C	T	T	T
1791400	1791306	CDS	-1	proA	gamma-glutamyl phosphate reductase	S	G	T	3	C	T	T	T
645740	645705	CDS	1	BruAb1_0645	glutathione S-transferase family protein	N	A	C	2	C	C	C	.
2186459	2186347	CDS	-1	BruAb2_0065	type IV secretion system protein VirB5	N	T	C	2	C	C	C	.
3172998	3172824	CDS	-1	BruAb2_1045	polyamine ABC transporter permease	N	T	C	2	C	C	C	.
833963	833922	CDS	-1	BruAb1_0846	Bcr/CflA subfamily drug resistance transporter	N	A	G	2	C	G	G	.
2033725	2033619	CDS	1	ptsH	phosphocarrier protein HPr	N	A	G	2	C	G	G	.
902747	902703	CDS	-1	BruAb1_0921	hypothetical protein	N	C	G	2	C	G	G	.
2701128	2700979	CDS	-1	ugpC	glycerol-3-phosphate transporter ATP-binding subunit	N	C	G	2	C	G	G	.
232567	232545	CDS	1	BruAb1_0215	copper-translocating P-type ATPase	N	T	G	2	C	G	G	.
913970	913926	Intergenic	-	-	-	-	A	T	2	C	T	T	.
751435	751396	Intergenic	-	-	-	-	C	T	2	C	T	T	.
913960	913916	Intergenic	-	-	-	-	C	T	2	C	T	T	.
2008993	2008889	Intergenic	-	-	-	-	C	T	2	C	T	T	.
2056123	2056015	Intergenic	-	-	-	-	C	T	2	C	T	T	.
2178884	2178772	Intergenic	-	-	-	-	G	T	2	C	T	T	.
1785687	1785593	CDS	-1	BruAb1_1816	carboxyl-terminal protease	N	A	T	2	C	T	T	.
193407	193387	CDS	1	cysI	CysI, sulfite reductase (NADPH) hemoprotein beta-component	N	C	T	2	C	T	T	.
458404	458374	CDS	1	dxs	1-deoxy-D-xylulose-5-phosphate synthase	N	C	T	2	C	T	T	.
2985961	2985799	CDS	-1	BruAb2_0852	spermidine/putrescine ABC transporter permease	N	C	T	2	C	T	T	.
1160643	1160583	CDS	-1	BruAb1_1170	hypothetical protein	N	G	T	2	C	T	T	.
1303515	1303446	CDS	1	BruAb1_1324	bifunctional preprotein translocase subunit SecD/SecF	S	C	T,G	2	C	T	T	.
2292950	2292825	CDS	1	glcE	glycolate oxidase subunit GlcE	S	C	T	2	C	T	T	.
2654516	2654372	CDS	1	ahpD	AhpD, alkyl hydroperoxide reductase D	S	C	T,G	2	C	T	T	.
2846703	2846550	CDS	-1	ybgT	hypothetical protein	S	C	T	2	C	T	T	.
2919998	2919844	CDS	-1	BruAb2_0790	ROK family protein	S	C	T	2	C	T	T	.
1400267	1400193	CDS	-1	ftsZ	cell division protein FtsZ	S	G	T	2	C	T	T	.
2904648	2904494	CDS	-1	BruAb2_0776	methionine sulfoxide reductase B	S	G	T	2	C	T	T	.
2891346	2891192	Intergenic	-	-	-	-	T	C	1	C	.	.	C
3203538	3203364	Intergenic	-	-	-	-	T	C	1	C	.	.	C
2178045	2177933	CDS	-1	BruAb2_0056	amino acid permease	N	G	C	1	C	.	.	C
1185864	1185802	CDS	-1	BruAb1_1197	hypothetical protein	S	T	C	1	C	.	.	C
139834	139818	CDS	1	BruAb1_0121	DEAD/DEAH box helicase	N	A	G	1	C	.	.	G
846355	846313	CDS	-1	rpe	Rpe, ribulose-phosphate 3-epimerase	N	A	G	1	C	.	.	G
1295353	1295284	CDS	1	BruAb1_1319	AraC family transcriptional regulator	N	A	G	1	C	.	.	G
1020230	1020173	CDS	-1	BruAb1_1040	hypothetical protein	S	A	G	1	C	.	.	G
1122988	1122930	Intergenic	-	-	-	-	A	T	1	C	.	.	T
798723	798683	Intergenic	-	-	-	-	C	T	1	C	.	.	T
2339020	2338894	CDS	1	BruAb2_0220	CAIB/BAIF family protein	N	A	T	1	C	.	.	T
28569	28567	CDS	-1	BruAb1_0024	hypothetical protein	N	C	T	1	C	.	.	T
489776	489744	CDS	1	coxA	cytochrome c oxidase subunit I CoxA	N	C	T	1	C	.	.	T
752612	752573	CDS	-1	BruAb1_0763	salicylate hydroxylase	N	C	T	1	C	.	.	T
1310940	1310871	CDS	-1	BruAb1_1330	sulfate ABC transporter substrate-binding protein	N	C	T	1	C	.	.	T
1549399	1549315	CDS	-1	BruAb1_1569	dipeptide ABC transporter ATP-binding protein	N	C	T	1	C	.	.	T
3128337	3128166	CDS	1	prfC	peptide chain release factor 3	N	C	T	1	C	.	.	T
50562	50556	CDS	-1	BruAb1_0046	hypothetical protein	N	G	T	1	C	.	.	T
9284	9284	CDS	-1	BruAb1_0007	ABC transporter permease	S	C	T	1	C	.	.	T
127138	127122	CDS	-1	BruAb1_0111	hypothetical protein	S	C	T	1	C	.	.	T
1264721	1264653	CDS	-1	cobL	precorrin-6Y C5,15-methyltransferase	S	C	T	1	C	.	.	T
2819350	2819197	CDS	1	BruAb2_0684	oligopeptide ABC transporter substrate-binding protein	S	C	T	1	C	.	.	T
2256157	2256034	CDS	1	BruAb2_0135	dolichyl-phosphate-mannose-protein mannosyltransferase	SNOP	G	T	1	C	.	.	T
2484179	2484044	CDS	1	fbp	fructose-1,6-bisphosphatase	N	A	G	1	C	.	G	.
3012099	3011933	CDS	1	BruAb2_0881	nitrite extrusion protein	N	C	G	1	C	.	G	.
1122392	1122334	CDS	-1	aceF	branched-chain alpha-keto acid dehydrogenase subunit E2	N	G	C	1	C	C	.	.
1343465	1343394	CDS	1	BruAb1_1363	hypothetical protein	N	C	G	1	C	G	.	.
3010796	3010630	CDS	1	BruAb2_0881	nitrite extrusion protein	N	C	G	1	C	G	.	.
26030	26028	CDS	-1			S	T	G	1	C	N	N	G
1992060	1991958	Intergenic	-	-	-	-	A	C	1	C	.	.	.
317365	317340	Intergenic	-	-	-	-	T	C	1	C	.	.	.
637379	637344	Intergenic	-	-	-	-	T	C	1	C	.	.	.
750346	750308	Intergenic	-	-	-	-	T	C	1	C	.	.	.
1505102	1505020	Intergenic	-	-	-	-	T	C	1	C	.	.	.
2068189	2068081	Intergenic	-	-	-	-	T	C	1	C	.	.	.
2655924	2655780	Intergenic	-	-	-	-	T	C	1	C	.	.	.
2871268	2871114	Intergenic	-	-	-	-	T	C	1	C	.	.	.
3134994	3134822	Intergenic	-	-	-	-	T	C	1	C	.	.	.
547956	547924	CDS	1	BruAb1_0552	mannosyltransferase	N	A	C	1	C	.	.	.
383369	383341	CDS	1	BruAb1_0376	xanthine dehydrogenase	N	G	C	1	C	.	.	.
938292	938246	CDS	1	BruAb1_0954	outer membrane efflux family protein	N	G	C	1	C	.	.	.
2356014	2355886	CDS	1	BruAb2_0236	hypothetical protein	N	G	C	1	C	.	.	.
2461634	2461499	CDS	1	arcB	ornithine cyclodeaminase	N	G	C	1	C	.	.	.
6248	6248	CDS	-1	BruAb1_0005	D-isomer specific 2-hydroxyacid dehydrogenase family protein	N	T	C	1	C	.	.	.
127810	127794	CDS	-1	cscK	CscK, fructokinase	N	T	C	1	C	.	.	.
184411	184392	CDS	-1	BruAb1_0166	hypothetical protein	N	T	C	1	C	.	.	.
205305	205285	CDS	1	cysD	sulfate adenylyltransferase subunit 2	N	T	C	1	C	.	.	.
967251	967196	CDS	1	wboA	glycosyl transferase WboA	N	T	C	1	C	.	.	.
970983	970928	CDS	1	BruAb1_0990	secretion activator protein	N	T	C	1	C	.	.	.
1191485	1191423	CDS	1	BruAb1_1202	ThiJ/PfpI family protein	N	T	C	1	C	.	.	.
1357012	1356941	CDS	-1	BruAb1_1379	potassium uptake protein	N	T	C	1	C	.	.	.
1437252	1437178	CDS	1	BruAb1_1456	Rieske 2Fe-2S family protein	N	T	C	1	C	.	.	.
1872456	1872360	CDS	-1	sucA	2-oxoglutarate dehydrogenase E1	N	T	C	1	C	.	.	.
2607873	2607731	CDS	-1	BruAb2_0480	hypothetical protein	N	T	C	1	C	.	.	.
3121827	3121656	CDS	1	BruAb2_0997	hypothetical protein	N	T	C	1	C	.	.	.
654750	654714	CDS	1	omp2b	Omp2b, porin	S	A	C	1	C	.	.	.
1805639	1805543	CDS	-1	BruAb1_1837	hypothetical protein	S	A	C	1	C	.	.	.
552349	552315	CDS	1	BruAb1_0560	phosphomannomutase	S	G	C	1	C	.	.	.
920674	920628	CDS	-1	tyrS	tyrosyl-tRNA synthetase	S	G	C	1	C	.	.	.
1488098	1488018	CDS	1	BruAb1_1507	hypothetical protein	S	G	C	1	C	.	.	.
2894190	2894036	CDS	-1	BruAb2_0765	hypothetical protein	S	G	C	1	C	.	.	.
476137	476107	CDS	-1	BruAb1_0475	hypothetical protein	S	T	C	1	C	.	.	.
1140067	1140008	CDS	1	lexA	LexA repressor	S	T	C	1	C	.	.	.
2624426	2624283	CDS	-1	BruAb2_0500	hypothetical protein	S	T	C	1	C	.	.	.
2902608	2902454	CDS	1	phbA-2	acetyl-CoA acetyltransferase	S	T	C	1	C	.	.	.
546346	546314	CDS	1	BruAb1_0550	IS711, transposase orfB	N	A	C	1	C	N	N	N
151692	151675	CDS	1	BruAb1_0131	IS711, transposase orfA	N	T	C	1	C	N	N	N
1049788	1049731	Intergenic	-	-	-	-	A	G	1	C	.	.	.
1301823	1301754	Intergenic	-	-	-	-	A	G	1	C	.	.	.
1383791	1383720	Intergenic	-	-	-	-	A	G	1	C	.	.	.
1974799	1974697	Intergenic	-	-	-	-	A	G	1	C	.	.	.
3074296	3074128	Intergenic	-	-	-	-	A	G	1	C	.	.	.
3126401	3126230	Intergenic	-	-	-	-	A	G	1	C	.	.	.
3152618	3152444	Intergenic	-	-	-	-	A	G	1	C	.	.	.
1246029	1245964	Intergenic	-	-	-	-	C	G	1	C	.	.	.
2723039	2722889	Intergenic	-	-	-	-	C	G	1	C	.	.	.
1157796	1157737	Intergenic	-	-	-	-	T	G	1	C	.	.	.
1694266	1694179	Intergenic	-	-	-	-	T	G	1	C	.	.	.
152295	152278	CDS	1	BruAb1_0132	IS711, transposase orfB	N	A	G	1	C	.	.	.
458457	458427	CDS	1	dxs	1-deoxy-D-xylulose-5-phosphate synthase	N	A	G	1	C	.	.	.
974613	974558	CDS	1	BruAb1_0997	D-alanyl-D-alanine carboxypeptidase	N	A	G	1	C	.	.	.
1550822	1550738	CDS	-1	BruAb1_1571	dipeptide ABC transporter permease	N	A	G	1	C	.	.	.
1904911	1904814	CDS	1	aspA	aspartate ammonia-lyase	N	A	G	1	C	.	.	.
2335127	2335001	CDS	-1	BruAb2_0216	acyl-CoA dehydrogenase	N	A	G	1	C	.	.	.
2503066	2502931	CDS	1	BruAb2_0379	epimerase	N	A	G	1	C	.	.	.
2866298	2866144	CDS	1	bioF	8-amino-7-oxononanoate synthase	N	A	G	1	C	.	.	.
3256862	3256687	CDS	1	BruAb2_1111	branched-chain amino acid ABC transporter ATP-binding/permease	N	A	G	1	C	.	.	.
3259261	3259086	CDS	-1	BruAb2_1114	hypothetical protein	N	A	G	1	C	.	.	.
453879	453849	CDS	-1	BruAb1_0454	dedA family protein	N	C	G	1	C	.	.	.
525557	525525	CDS	1	BruAb1_0523	hypothetical protein	N	T	G	1	C	.	.	.
1144077	1144018	CDS	1	gltX	glutamyl-tRNA synthetase	N	T	G	1	C	.	.	.
2182915	2182803	CDS	-1	BruAb2_0060	type IV secretion system protein VirB10	N	T	G	1	C	.	.	.
2616317	2616174	CDS	1	BruAb2_0491	hypothetical protein	N	T	G	1	C	.	.	.
2750373	2750221	CDS	-1	topA	DNA topoisomerase I	N	T	A,G	1	C	.	.	.
2895694	2895540	CDS	1	BruAb2_0767	hypothetical protein	N	T	G	1	C	.	.	.
2968415	2968253	CDS	1	BruAb2_0834	mannose-1-phosphate guanylyltransferase	N	T	G	1	C	.	.	.
1001640	1001583	CDS	-1	maeB	malic enzyme	S	A	G	1	C	.	.	.
1348600	1348529	CDS	-1	BruAb1_1370	PhzF family phenazine biosynthesis protein	S	A	G	1	C	.	.	.
1545338	1545254	CDS	1	BruAb1_1566	glycine betaine/L-proline ABC transporter periplasmic glycine betaine-binding protein	S	A	G	1	C	.	.	.
1819376	1819280	CDS	-1	clpB	ATP-dependent Clp protease, ATP-binding subunit ClpB	S	A	G	1	C	.	.	.
1963326	1963225	CDS	1	BruAb1_1994	hypothetical protein	S	A	G	1	C	.	.	.
2756397	2756245	CDS	-1	pyrB	aspartate carbamoyltransferase	S	A	G	1	C	.	.	.
2967499	2967337	CDS	1	BruAb2_0833	phosphoglucomutase	S	A	G	1	C	.	.	.
782172	782132	CDS	1	plsX	glycerol-3-phosphate acyltransferase PlsX	S	C	G	1	C	.	.	.
1994048	1993946	CDS	-1	BruAb1_2026	luciferase family protein	S	C	G	1	C	.	.	.
546330	546298	CDS	1	BruAb1_0550	IS711, transposase orfB	N	A	G	1	C	N	N	N
2825879	2825726	CDS	-1	BruAb2_0690	IS711, transposase orfB	N	A	G	1	C	N	N	N
400242	400214	Intergenic	-	-	-	-	C	T	1	C	.	.	.
864850	864808	Intergenic	-	-	-	-	C	T	1	C	.	.	.
935247	935201	Intergenic	-	-	-	-	C	T	1	C	.	.	.
996163	996107	Intergenic	-	-	-	-	C	T	1	C	.	.	.
2589304	2589163	Intergenic	-	-	-	-	C	T	1	C	.	.	.
2336304	2336178	Intergenic	-	-	-	-	G	T	1	C	.	.	.
210964	210944	CDS	1	BruAb1_0193	hypothetical protein	N	A	T	1	C	.	.	.
420394	420364	CDS	-1	BruAb1_0416	hypothetical protein	N	A	T	1	C	.	.	.
666108	666072	CDS	1	pyrE	orotate phosphoribosyltransferase	N	A	T	1	C	.	.	.
2656168	2656024	CDS	1	BruAb2_0525	hypothetical protein	N	A	T	1	C	.	.	.
318115	318090	CDS	1	BruAb1_0312	hypothetical protein	N	C	T	1	C	.	.	.
320001	319976	CDS	-1	BruAb1_0314	hypothetical protein	N	C	T	1	C	.	.	.
339863	339838	CDS	-1	metZ	O-succinylhomoserine sulfhydrylase	N	C	T	1	C	.	.	.
344760	344735	CDS	1	BruAb1_0336	DNA-damage-inducible protein F	N	C	T	1	C	.	.	.
523219	523187	CDS	1	ppdK	pyruvate phosphate dikinase	N	C	T	1	C	.	.	.
759723	759684	CDS	1	aspS	aspartyl-tRNA synthetase	N	C	T	1	C	.	.	.
841706	841665	CDS	1	BruAb1_0857	hydroxyacid aldolase	N	C	T	1	C	.	.	.
1091032	1090974	CDS	1	BruAb1_1104	hypothetical protein	N	C	T	1	C	.	.	.
1617004	1616920	CDS	1	glcB	malate synthase G	N	C	T	1	C	.	.	.
1879693	1879597	CDS	-1	BruAb1_1905	hypothetical protein	N	C	T	1	C	.	.	.
2043364	2043258	CDS	1	BruAb1_2077	hypothetical protein	N	C	T	1	C	.	.	.
2175597	2175485	CDS	1	gltB	glutamate synthase large subunit	N	C	T	1	C	.	.	.
2301961	2301836	CDS	-1	BruAb2_0185	glucose/galactose transporter	N	C	T	1	C	.	.	.
2497391	2497256	CDS	1	rbsB-2	ribose ABC transporter periplasmic D-ribose-binding protein	N	C	T	1	C	.	.	.
2680931	2680783	CDS	-1	BruAb2_0548	hydantoinase/oxoprolinase	N	C	T	1	C	.	.	.
2737414	2737263	CDS	-1	BruAb2_0609	hypothetical protein	N	C	T	1	C	.	.	.
2881097	2880943	CDS	-1	BruAb2_0750	HlyD family secretion protein	N	C	T	1	C	.	.	.
3225038	3224863	CDS	1	BruAb2_1085	outer membrane autotransporter	N	C	T	1	C	.	.	.
644816	644781	CDS	1	BruAb1_0644	hypothetical protein	N	G	T	1	C	.	.	.
788716	788676	CDS	-1	BruAb1_0798	capsule polysaccharide export protein	N	G	T	1	C	.	.	.
989535	989480	CDS	1	BruAb1_1011	hypothetical protein	N	G	T	1	C	.	.	.
1130289	1130230	CDS	-1	pyrG	CTP synthetase	N	G	T	1	C	.	.	.
1160412	1160352	CDS	-1	BruAb1_1169	hypothetical protein	N	G	T	1	C	.	.	.
1302120	1302051	CDS	-1	BruAb1_1323	hypothetical protein	N	G	T	1	C	.	.	.
1485462	1485382	CDS	1	uvrB	excinuclease ABC subunit B	N	G	T	1	C	.	.	.
1515034	1514952	CDS	-1	BruAb1_1534	ABC transporter ATP-binding protein	N	G	T	1	C	.	.	.
2004632	2004528	CDS	-1	trmE	tRNA modification GTPase TrmE	N	G	T	1	C	.	.	.
2273010	2272886	CDS	1	BruAb2_0157	hypothetical protein	N	G	T	1	C	.	.	.
3110895	3110724	CDS	1	BruAb2_0986	hypothetical protein	N	G	T	1	C	.	.	.
124455	124439	CDS	1	pncB	nicotinate phosphoribosyltransferase	S	C	T	1	C	.	.	.
510995	510963	CDS	-1	BruAb1_0512	voltage gated chloride channel family protein	S	C	T	1	C	.	.	.
1041370	1041313	CDS	1	BruAb1_1057	DEAD/DEAH box helicase	S	C	T	1	C	.	.	.
1116079	1116021	CDS	1	ispDF	bifunctional 2-C-methyl-D-erythritol 4-phosphate cytidylyltransferase/2-C-methyl-D-erythritol 2,4-cyclodiphosphate synthase protein	S	C	T	1	C	.	.	.
1320218	1320149	CDS	-1	BruAb1_1340	sugar ABC transporter periplasmic sugar-binding protein	S	C	T	1	C	.	.	.
1482676	1482596	CDS	1	BruAb1_1503	hypothetical protein	S	C	T	1	C	.	.	.
1626852	1626767	CDS	1	BruAb1_1646	sensor histidine kinase	S	C	T	1	C	.	.	.
2273011	2272887	CDS	1	BruAb2_0157	hypothetical protein	S	C	T	1	C	.	.	.
2297433	2297308	CDS	1	tag	DNA-3-methyladenine glycosidase I	S	C	T	1	C	.	.	.
2305606	2305481	CDS	-1	BruAb2_0188	hypothetical protein	S	C	T	1	C	.	.	.
2622908	2622765	CDS	-1	BruAb2_0499	glutamine synthetase	S	C	T	1	C	.	.	.
2767483	2767331	CDS	-1	BruAb2_0636	sensory box protein	S	C	T	1	C	.	.	.
2793255	2793102	CDS	1	BruAb2_0654	ABC transporter ATP-binding protein	S	C	A,T	1	C	.	.	.
2967526	2967364	CDS	1	BruAb2_0833	phosphoglucomutase	S	C	T	1	C	.	.	.
3082202	3082031	CDS	-1	BruAb2_0952	ABC transporter substrate-binding protein	S	C	T	1	C	.	.	.
1212315	1212251	CDS	-1	rpsN	30S ribosomal protein S14	S	G	T	1	C	.	.	.
1825874	1825778	CDS	-1	BruAb1_1850	aspartate kinase	S	G	T	1	C	.	.	.
1964911	1964810	CDS	-1	BruAb1_1996	cobalamin biosynthesis protein	S	G	T	1	C	.	.	.
2441810	2441675	CDS	1	BruAb2_0319	AcrB/AcrD/AcrF multidrug efflux protein	SNOP/2	G	T	1	C	.	.	.
										C	161	160	156

## Sheet: CR_lineageIII
Costa Rican lineage IV genomes' details of SNPs position in the aligment and the reference, and its meaning. The dot means no variant allele in the indicated position. Only those SNPs unique for the cluster are shown.
									Costa Rican lineage	IV	IV	IV	IV	IV	IV	IV	IV
Position_in_alignment	Position_in_reference_B.abortus9-941	CDS/rRNA/tRNA/Intergenic	strand	CDS_name	product	Synonymous/Non-synonymous	Ref_base	SNP_base	Total	baboCR100_S6	baboCR123_S9	baboCR156_S13	baboCR202_S15	baboCR77B_S2	baboCR79B_S3	baboCR82_S4	babohCR182_S8
2665906	2665758	Intergenic	-	-	-	-	A	G	8	G	G	G	G	G	G	G	G
652066	652030	Intergenic	-	-	-	-	T	A,G	8	G	G	G	G	G	G	G	G
29873	29871	CDS	1	aroA	3-phosphoshikimate 1-carboxyvinyltransferase	N	A	G	8	G	G	G	G	G	G	G	G
624806	624771	CDS	1	BruAb1_0632	sensor histidine kinase	N	A	G	8	G	G	G	G	G	G	G	G
690250	690214	CDS	-1	ksgA	dimethyladenosine transferase	N	A	G	8	G	G	G	G	G	G	G	G
799841	799801	CDS	1	BruAb1_0814	hypothetical protein	N	A	G	8	G	G	G	G	G	G	G	G
804332	804292	CDS	1	nuoE	NADH dehydrogenase subunit E	N	A	G	8	G	G	G	G	G	G	G	G
1010334	1010277	CDS	-1	BruAb1_1029	hypothetical protein	N	A	G	8	G	G	G	G	G	G	G	G
1233567	1233502	CDS	-1	rplJ	50S ribosomal protein L10	N	A	G	8	G	G	G	G	G	G	G	G
1423995	1423921	CDS	1	BruAb1_1442	glycosyl hydrolase family protein	N	A	G	8	G	G	G	G	G	G	G	G
1459321	1459245	CDS	-1	BruAb1_1479	hypothetical protein	N	A	G	8	G	G	G	G	G	G	G	G
1904039	1903942	CDS	1	BruAb1_1933	arginase	N	A	T	8	T	T	T	T	T	T	T	T
2807858	2807705	CDS	1	BruAb2_0672	AraC family transcriptional regulator	N	A	G	8	G	G	G	G	G	G	G	G
3134211	3134039	CDS	-1	BruAb2_1010	hypothetical protein	N	A	C	8	C	C	C	C	C	C	C	C
356365	356338	CDS	-1	BruAb1_0347	glycosyl transferase family protein	N	C	T	8	T	T	T	T	T	T	T	T
552005	551971	CDS	1	BruAb1_0560	phosphomannomutase	N	C	G	8	G	G	G	G	G	G	G	G
552174	552140	CDS	1	BruAb1_0560	phosphomannomutase	N	C	T	8	T	T	T	T	T	T	T	T
666837	666801	CDS	1	BruAb1_0671	Crp/Fnr family transcriptional regulator	N	C	G	8	G	G	G	G	G	G	G	G
1301901	1301832	CDS	-1	BruAb1_1323	hypothetical protein	N	C	G	8	G	G	G	G	G	G	G	G
2877753	2877599	CDS	-1	BruAb2_0747	hypothetical protein	N	C	G	8	G	G	G	G	G	G	G	G
3149473	3149301	CDS	-1	BruAb2_1025	dehydrogenase complex, E1 component, dehydrogenase	N	G	C	8	C	C	C	C	C	C	C	C
301840	301817	CDS	-1	BruAb1_0300	sensor histidine kinase	N	T	C	8	C	C	C	C	C	C	C	C
737916	737879	CDS	1	BruAb1_0748	hypothetical protein	N	T	G	8	G	G	G	G	G	G	G	G
1532216	1532134	CDS	1	BruAb1_1551	hypothetical protein	N	T	C	8	C	C	C	C	C	C	C	C
1689086	1688999	CDS	1	prpE	propionate--CoA ligase	N	T	G	8	G	G	G	G	G	G	G	G
2296624	2296499	CDS	-1	BruAb2_0179	hypothetical protein	N	T	C	8	C	C	C	C	C	C	C	C
2596777	2596636	CDS	-1	BruAb2_0469	glutamate--cysteine ligase	N	T	C	8	C	C	C	C	C	C	C	C
2750114	2749962	CDS	-1	topA	DNA topoisomerase I	N	T	C	8	C	C	C	C	C	C	C	C
2927707	2927552	CDS	-1	BruAb2_0798	Gfo/Idh/MocA family oxidoreductase	N	T	C	8	C	C	C	C	C	C	C	C
3167458	3167284	CDS	1	BruAb2_1040	oligopeptide ABC transporter ATP-binding protein	N	T	C	8	C	C	C	C	C	C	C	C
368600	368572	CDS	-1	BruAb1_0363	proline racemase	S	A	G	8	G	G	G	G	G	G	G	G
775258	775218	CDS	1	ribD	riboflavin biosynthesis protein RibD	S	A	C	8	C	C	C	C	C	C	C	C
896841	896797	CDS	1	BruAb1_0912	acetyltransferase	S	A	G	8	G	G	G	G	G	G	G	G
1565388	1565304	CDS	-1	BruAb1_1589	Gfo/Idh/MocA family oxidoreductase	S	A	G	8	G	G	G	G	G	G	G	G
1690620	1690533	CDS	1	BruAb1_1719	transcriptional regulator	S	A	G	8	G	G	G	G	G	G	G	G
2127202	2127091	CDS	1	BruAb2_0005	ribokinase	S	A	G	8	G	G	G	G	G	G	G	G
3013258	3013092	CDS	1	narG	respiratory nitrate reductase subunit alpha NarG	S	A	C	8	C	C	C	C	C	C	C	C
201522	201502	CDS	1	metH	B12-dependent methionine synthase	S	C	A,T,G	8	T	T	T	T	T	T	T	T
2037142	2037036	CDS	1	BruAb1_2074	sensory box histidine kinase	S	C	G	8	G	G	G	G	G	G	G	G
1266985	1266917	CDS	1	cobI	precorrin-2 C(20)-methyltransferase	S	T	C	8	C	C	C	C	C	C	C	C
1298946	1298877	CDS	-1	BruAb1_1321	hypothetical protein	S	T	C	8	C	C	C	C	C	C	C	C
1347536	1347465	CDS	1	BruAb1_1368	hypothetical protein	S	T	C	8	C	C	C	C	C	C	C	C
1864654	1864558	CDS	-1	rimM	16S rRNA-processing protein RimM	S	T	A,C,G	8	C	C	C	C	C	C	C	C
2075458	2075350	CDS	-1	BruAb1_2108	hypothetical protein	S	T	G	8	G	G	G	G	G	G	G	G
3235528	3235353	CDS	1	BruAb2_1092	aldehyde dehydrogenase	S	T	C	8	C	C	C	C	C	C	C	C
2704551	2704401	CDS	-1	ugpB	glycerol-3-phosphate ABC transporter periplasmic glycerol-3-phosphate-binding protein	S	T	C	8	C	C	C	C	C	C	C	C
515184	515152	Intergenic	-	-	-	-	C	T	8	T	T	T	T	T	T	T	T
2286224	2286099	Intergenic	-	-	-	-	C	T	8	T	T	T	T	T	T	T	T
2321623	2321498	Intergenic	-	-	-	-	C	T	8	T	T	T	T	T	T	T	T
1092064	1092006	Intergenic	-	-	-	-	T	C	8	C	C	C	C	C	C	C	C
1101239	1101181	Intergenic	-	-	-	-	T	C	8	C	C	C	C	C	C	C	C
713843	713807	CDS	1	BruAb1_0725	hypothetical protein	N	A	G	8	G	G	G	G	G	G	G	G
2877837	2877683	CDS	-1	BruAb2_0747	hypothetical protein	N	A	C	8	C	C	C	C	C	C	C	C
512888	512856	CDS	1	babI	modification methylase BabI	N	C	T	8	T	T	T	T	T	T	T	T
1337044	1336975	CDS	1	ureC	urease subunit alpha	N	C	T	8	T	T	T	T	T	T	T	T
2597989	2597848	CDS	-1	BruAb2_0469	glutamate--cysteine ligase	N	C	T	8	T	T	T	T	T	T	T	T
2757337	2757185	CDS	1	BruAb2_0626	acyl-CoA dehydrogenase	N	C	T	8	T	T	T	T	T	T	T	T
1532109	1532027	CDS	1	BruAb1_1551	hypothetical protein	N	G	C,T	8	T	T	T	T	T	T	T	T
2232637	2232524	CDS	1	gnd	6-phosphogluconate dehydrogenase	N	G	C	8	C	C	C	C	C	C	C	C
492544	492512	CDS	1	coxC	cytochrome c oxidase subunit III CoxC	N	T	C	8	C	C	C	C	C	C	C	C
1381617	1381546	CDS	-1	BruAb1_1405	oxidoreductase	N	T	C	8	C	C	C	C	C	C	C	C
1795260	1795166	CDS	-1	BruAb1_1825	hypothetical protein	N	T	C	8	C	C	C	C	C	C	C	C
1795262	1795168	CDS	-1	BruAb1_1825	hypothetical protein	N	T	C	8	C	C	C	C	C	C	C	C
816603	816562	CDS	1	BruAb1_0830	biotin--protein ligase	S	A	T,G	8	G	G	G	G	G	G	G	G
1459265	1459189	CDS	-1	BruAb1_1479	hypothetical protein	S	A	G	8	G	G	G	G	G	G	G	G
1795237	1795143	CDS	-1	BruAb1_1825	hypothetical protein	S	A	G	8	G	G	G	G	G	G	G	G
75489	75479	CDS	-1	dnaE2	error-prone DNA polymerase	S	C	T	8	T	T	T	T	T	T	T	T
287365	287342	CDS	-1	BruAb1_0283	hypothetical protein	S	C	T	8	T	T	T	T	T	T	T	T
575820	575786	CDS	-1	BruAb1_0581	transporter	S	C	T	8	T	T	T	T	T	T	T	T
1795246	1795152	CDS	-1	BruAb1_1825	hypothetical protein	S	C	T	8	T	T	T	T	T	T	T	T
1871199	1871103	CDS	-1	sucB	dihydrolipoamide succinyltransferase	S	C	T	8	T	T	T	T	T	T	T	T
2012775	2012671	CDS	1	aroE	shikimate 5-dehydrogenase	S	C	T	8	T	T	T	T	T	T	T	T
2106184	2106074	CDS	1	rbfA	ribosome-binding factor A	S	C	T	8	T	T	T	T	T	T	T	T
2134837	2134726	CDS	-1	entA	2,3-dihydroxybenzoate-2,3-dehydrogenase	S	C	T	8	T	T	T	T	T	T	T	T
2454010	2453875	CDS	1	BruAb2_0328	oxidoreductase	S	G	T	8	T	T	T	T	T	T	T	T
215309	215289	Intergenic	-	-	-	-	C	T	7	T	T	T	.	T	T	T	T
2362247	2362118	Intergenic	-	-	-	-	C	T	7	T	T	T	.	T	T	T	T
546346	546314	CDS	1	BruAb1_0550	IS711, transposase orfB	N	A	C	5	C	C	N	C	N	C	N	C
546330	546298	CDS	1	BruAb1_0550	IS711, transposase orfB	N	A	G	3	N	G	G	N	N	N	N	G
283101	283079	CDS	-1	BruAb1_0278	protein phosphatase	N	C	T	3	N	N	N	T	N	T	N	T
1659417	1659331	CDS	-1	tolB	translocation protein TolB	N	C	G	2	G	.	.	.	.	.	.	G
2606608	2606466	Intergenic	-	-	-	-	C	T	1	N	N	T	N	N	N	N	N
1159770	1159711	Intergenic	-	-	-	-	C	T	1	.	.	.	.	.	.	T	.
1567537	1567453	Intergenic	-	-	-	-	G	T	1	.	.	T	.	.	.	.	.
1608499	1608415	Intergenic	-	-	-	-	G	T	1	.	.	.	.	.	.	.	T
1624709	1624624	Intergenic	-	-	-	-	G	T	1	.	.	.	T	.	.	.	.
2116573	2116462	Intergenic	-	-	-	-	T	C	1	.	.	.	.	.	.	.	C
449060	449030	CDS	1	BruAb1_0448	hypothetical protein	N	C	T	1	.	.	.	.	.	.	T	.
2130958	2130847	CDS	-1	BruAb2_0009	ABC transporter ATP-binding protein	N	C	T	1	.	.	.	.	.	.	T	.
427313	427283	CDS	1	BruAb1_0425	hypothetical protein	N	G	T	1	.	.	T	.	.	.	.	.
831173	831132	CDS	1	BruAb1_0844	C32 tRNA thiolase	N	G	T	1	.	.	T	.	.	.	.	.
1450850	1450776	CDS	-1	rpoD	RNA polymerase sigma factor RpoD	N	G	T	1	.	.	.	.	.	.	.	T
1558758	1558674	CDS	1	BruAb1_1581	hypothetical protein	S	C	T	1	.	.	.	.	.	.	T	.
										78	79	78	76	77	78	77	79

## Sheet: CRhuman_SNPs
SNPs found exclusively in WGS from Costa Rica human subcluster. Details of position in the aligment and the reference, and its meaning are shown. The dot means no variant allele in the indicated position. SNPs found in a single WGS were excluded, only those shared by more than one genome from human isolates are shown.
									Lineage	I	I	I	I	I	I	I	I	I
Position_in_alignment	Position_in_reference_B.abortus9-941	CDS/rRNA/tRNA/Intergenic	strand	CDS_name	product	Synonymous/Non-synonymous	Ref_base	SNP_base	Total	babohCR174_S18	babohCR175	babohCR177_S14	babohCR178_S6	babohCR179	babohCR180_S15	babohCR181_S5	babohCR195_S16	babohCR196_S7
741557	741556	Intergenic	-	-	-	-	G	C	2	C	.	.	.	.	C	.	.	.
639910	639909	Intergenic	-	-	-	-	C	T	2	T	.	.	.	.	T	.	.	.
953117	953116	Intergenic	-	-	-	-	C	T	2	T	.	.	.	.	T	.	.	.
1422937	1422935	Intergenic	-	-	-	-	C	T	2	T	.	.	.	.	T	.	.	.
1973285	1973283	CDS	1	xerD (BruAb1_2006)	site-specific tyrosine recombinase XerD	N	G	A	2	A	.	.	.	.	A	.	.	.
2414103	2414101	CDS	1	dgoK (BruAb2_0294)	DgoK, 2-dehydro-3-deoxygalactonokinase	N	C	A	2	A	.	.	.	.	A	.	.	.
896041	896040	CDS	1	gatB (BruAb1_0911)	aspartyl/glutamyl-tRNA amidotransferase subunit B	N	G	C	2	C	.	.	.	.	C	.	.	.
2702707	2702705	CDS	-1	ugpA (BruAb2_0570)	glycerol-3-phosphate ABC transporter permease	N	C	T	2	T	.	.	.	.	T	.	.	.
1945557	1945555	CDS	-1	BruAb1_1981	DNA-binding response regulator	S	G	A	2	A	.	.	.	.	A	.	.	.
2743844	2743842	CDS	1	pleD (BruAb2_0614)	response regulator PleD	S	G	A	2	A	.	.	.	.	A	.	.	.
2987061	2987059	CDS	-1	BruAb2_0853	spermidine/putrescine ABC transporter permease	S	G	A	2	A	.	.	.	.	A	.	.	.
19747	19747	CDS	-1	BruAb1_0018	biotin carboxylase	S	G	C	2	C	.	.	.	.	C	.	.	.
2848880	2848878	CDS	-1	cydA (BruAb2_0712)	CydA, cytochrome d ubiquinol oxidase subunit I	S	C	T	2	T	.	.	.	.	T	.	.	.
97972	97972	CDS	-1	BruAb1_0089	hypothetical protein	N	C	T	3	.	T	.	.	.	.	.	T	T
2613757	2613755	CDS	1	BruAb2_0488	RpiR family transcriptional regulator	N	G	C	5	.	N	C	C	N	.	C	C	C
587298	587297	Intergenic	-	-	-	-	G	A	7	.	A	A	A	A	.	A	A	A
733029	733028	Intergenic	-	-	-	-	C	A	7	.	A	A	A	A	.	A	A	A
2477862	2477860	CDS	-1	dcp (BruAb2_0354)	Dcp, peptidyl-dipeptidase Dcp	N	C	A	7	.	A	A	A	A	.	A	A	A
2216547	2216545	CDS	-1	BruAb2_0094	hypothetical protein	N	G	T	7	.	T	T	T	T	.	T	T	T
2628770	2628768	CDS	1	gcvT (BruAb2_0504)	glycine cleavage system aminomethyltransferase T	N	C	T	7	.	T	T	T	T	.	T	T	T
105092	105092	CDS	-1	ilvD (BruAb1_0096)	dihydroxy-acid dehydratase	S	C	G	7	.	G	G	G	G	.	G	G	G
1390248	1390246	CDS	1	BruAb1_1413	aminopeptidase	S	C	T	7	.	T	T	T	T	.	T	T	T
1373590	1373588	Intergenic	-	-	-	-	G	A	9	A	A	A	A	A	A	A	A	A
1133861	1133860	CDS	1	BruAb1_1145	rotamase family protein	N	G	A	9	A	A	A	A	A	A	A	A	A
1187531	1187530	CDS	-1	BruAb1_1197	hypothetical protein	S	C	A	9	A	A	A	A	A	A	A	A	A
263288	263288	CDS	1	BruAb1_0250	hypothetical protein	S	C	T	9	T	T	T	T	T	T	T	T	T
794322	794321	CDS	-1	rplM (BruAb1_0805)	50S ribosomal protein L13	S	G	T	9	T	T	T	T	T	T	T	T	T
